# Supplementary material for: Response-Related Signals Increase Confidence But Not Metacognitive Performance
Source: eNeuro. 2020 May 20;7(3):ENEURO.0326-19.2020. doi: 10.1523/ENEURO.0326-19.2020 (PMC7240286; doi:10.1523/ENEURO.0326-19.2020)
Supplement: Extended Data — Supplementary Experimental codes, raw data, analysis, and simulation files. Download Extended Data, ZIP file. [file enu-eN-NWR-0326-19-s01.zip]

Archive with 301 entries (258 files):
- filevich_metareport_revised/
- __MACOSX/._filevich_metareport_revised
- filevich_metareport_revised/analysis/
- __MACOSX/filevich_metareport_revised/._analysis
- filevich_metareport_revised/LICENSE
- __MACOSX/filevich_metareport_revised/._LICENSE
- filevich_metareport_revised/protocol/
- __MACOSX/filevich_metareport_revised/._protocol
- filevich_metareport_revised/README.md
- __MACOSX/filevich_metareport_revised/._README.md
- filevich_metareport_revised/.gitignore
- __MACOSX/filevich_metareport_revised/._.gitignore
- filevich_metareport_revised/.git/
- __MACOSX/filevich_metareport_revised/._.git
- filevich_metareport_revised/data/
- __MACOSX/filevich_metareport_revised/._data
- filevich_metareport_revised/analysis/.Rhistory
- __MACOSX/filevich_metareport_revised/analysis/._.Rhistory
- filevich_metareport_revised/analysis/analysis.Rproj
- __MACOSX/filevich_metareport_revised/analysis/._analysis.Rproj
- filevich_metareport_revised/analysis/fx/
- __MACOSX/filevich_metareport_revised/analysis/._fx
- filevich_metareport_revised/analysis/analysis_master.html
- __MACOSX/filevich_metareport_revised/analysis/._analysis_master.html
- filevich_metareport_revised/analysis/simulation/
- __MACOSX/filevich_metareport_revised/analysis/._simulation
- filevich_metareport_revised/analysis/models/
- __MACOSX/filevich_metareport_revised/analysis/._models
- filevich_metareport_revised/analysis/HMeta-d-master/
- __MACOSX/filevich_metareport_revised/analysis/._HMeta-d-master
- filevich_metareport_revised/analysis/figures/
- __MACOSX/filevich_metareport_revised/analysis/._figures
- filevich_metareport_revised/analysis/analysis_master.Rmd
- __MACOSX/filevich_metareport_revised/analysis/._analysis_master.Rmd
- filevich_metareport_revised/analysis/.Rproj.user/
- __MACOSX/filevich_metareport_revised/analysis/._.Rproj.user
- filevich_metareport_revised/protocol/.DS_Store
- __MACOSX/filevich_metareport_revised/protocol/._.DS_Store
- filevich_metareport_revised/protocol/noReport_experiment.m
- __MACOSX/filevich_metareport_revised/protocol/._noReport_experiment.m
- filevich_metareport_revised/protocol/functions/
- __MACOSX/filevich_metareport_revised/protocol/._functions
- filevich_metareport_revised/.git/config
- __MACOSX/filevich_metareport_revised/.git/._config
- filevich_metareport_revised/.git/objects/
- __MACOSX/filevich_metareport_revised/.git/._objects
- filevich_metareport_revised/.git/HEAD
- __MACOSX/filevich_metareport_revised/.git/._HEAD
- filevich_metareport_revised/.git/info/
- __MACOSX/filevich_metareport_revised/.git/._info
- filevich_metareport_revised/.git/logs/
- __MACOSX/filevich_metareport_revised/.git/._logs
- filevich_metareport_revised/.git/description
- __MACOSX/filevich_metareport_revised/.git/._description
- filevich_metareport_revised/.git/hooks/
- __MACOSX/filevich_metareport_revised/.git/._hooks
- filevich_metareport_revised/.git/refs/
- __MACOSX/filevich_metareport_revised/.git/._refs
- filevich_metareport_revised/.git/index
- __MACOSX/filevich_metareport_revised/.git/._index
- filevich_metareport_revised/.git/branches/
- __MACOSX/filevich_metareport_revised/.git/._branches
- filevich_metareport_revised/.git/packed-refs
- __MACOSX/filevich_metareport_revised/.git/._packed-refs
- filevich_metareport_revised/data/allsubjects.csv
- __MACOSX/filevich_metareport_revised/data/._allsubjects.csv
- filevich_metareport_revised/analysis/fx/respondToReviewers.Rmd
- __MACOSX/filevich_metareport_revised/analysis/fx/._respondToReviewers.Rmd
- filevich_metareport_revised/analysis/fx/.DS_Store
- __MACOSX/filevich_metareport_revised/analysis/fx/._.DS_Store
- filevich_metareport_revised/analysis/fx/makeFinalFigures.Rmd
- __MACOSX/filevich_metareport_revised/analysis/fx/._makeFinalFigures.Rmd
- filevich_metareport_revised/analysis/fx/descriptivesAndSanityChecks.Rmd
- __MACOSX/filevich_metareport_revised/analysis/fx/._descriptivesAndSanityChecks.Rmd
- filevich_metareport_revised/analysis/fx/prepareData.Rmd
- __MACOSX/filevich_metareport_revised/analysis/fx/._prepareData.Rmd
- filevich_metareport_revised/analysis/simulation/SDTmodelToPower_parallel.R
- __MACOSX/filevich_metareport_revised/analysis/simulation/._SDTmodelToPower_parallel.R
- filevich_metareport_revised/analysis/simulation/sigma_2_Mratio_LUT.mat
- __MACOSX/filevich_metareport_revised/analysis/simulation/._sigma_2_Mratio_LUT.mat
- filevich_metareport_revised/analysis/simulation/simulateTrials.R
- __MACOSX/filevich_metareport_revised/analysis/simulation/._simulateTrials.R
- filevich_metareport_revised/analysis/simulation/getSigmaToMratio_LUT.m
- __MACOSX/filevich_metareport_revised/analysis/simulation/._getSigmaToMratio_LUT.m
- filevich_metareport_revised/analysis/simulation/all_res.RData
- __MACOSX/filevich_metareport_revised/analysis/simulation/._all_res.RData
- filevich_metareport_revised/analysis/models/.gitkeep
- __MACOSX/filevich_metareport_revised/analysis/models/._.gitkeep
- filevich_metareport_revised/analysis/HMeta-d-master/exampleFit_group_rc.m
- __MACOSX/filevich_metareport_revised/analysis/HMeta-d-master/._exampleFit_group_rc.m
- filevich_metareport_revised/analysis/HMeta-d-master/Bayes_metad_rc.txt
- __MACOSX/filevich_metareport_revised/analysis/HMeta-d-master/._Bayes_metad_rc.txt
- filevich_metareport_revised/analysis/HMeta-d-master/Function_metad_groupcorr.R
- __MACOSX/filevich_metareport_revised/analysis/HMeta-d-master/._Function_metad_groupcorr.R
- filevich_metareport_revised/analysis/HMeta-d-master/calc_HDI.m
- __MACOSX/filevich_metareport_revised/analysis/HMeta-d-master/._calc_HDI.m
- filevich_metareport_revised/analysis/HMeta-d-master/type2_SDT_sim.m
- __MACOSX/filevich_metareport_revised/analysis/HMeta-d-master/._type2_SDT_sim.m
- filevich_metareport_revised/analysis/HMeta-d-master/Bayes_metad.txt
- __MACOSX/filevich_metareport_revised/analysis/HMeta-d-master/._Bayes_metad.txt
- filevich_metareport_revised/analysis/HMeta-d-master/LICENSE
- __MACOSX/filevich_metareport_revised/analysis/HMeta-d-master/._LICENSE
- filevich_metareport_revised/analysis/HMeta-d-master/plotSamples.m
- __MACOSX/filevich_metareport_revised/analysis/HMeta-d-master/._plotSamples.m
- filevich_metareport_revised/analysis/HMeta-d-master/Bayes_metad_group.txt
- __MACOSX/filevich_metareport_revised/analysis/HMeta-d-master/._Bayes_metad_group.txt
- filevich_metareport_revised/analysis/HMeta-d-master/plot_generative_model.m
- __MACOSX/filevich_metareport_revised/analysis/HMeta-d-master/._plot_generative_model.m
- filevich_metareport_revised/analysis/HMeta-d-master/fit_meta_d_params.m
- __MACOSX/filevich_metareport_revised/analysis/HMeta-d-master/._fit_meta_d_params.m
- filevich_metareport_revised/analysis/HMeta-d-master/exampleFit_group.m
- __MACOSX/filevich_metareport_revised/analysis/HMeta-d-master/._exampleFit_group.m
- filevich_metareport_revised/analysis/HMeta-d-master/Bayes_metad_group_R.txt
- __MACOSX/filevich_metareport_revised/analysis/HMeta-d-master/._Bayes_metad_group_R.txt
- filevich_metareport_revised/analysis/HMeta-d-master/exampleFit_twoGroups.m
- __MACOSX/filevich_metareport_revised/analysis/HMeta-d-master/._exampleFit_twoGroups.m
- filevich_metareport_revised/analysis/HMeta-d-master/metad_visualise.m
- __MACOSX/filevich_metareport_revised/analysis/HMeta-d-master/._metad_visualise.m
- filevich_metareport_revised/analysis/HMeta-d-master/exampleFit.m
- __MACOSX/filevich_metareport_revised/analysis/HMeta-d-master/._exampleFit.m
- filevich_metareport_revised/analysis/HMeta-d-master/Bayes_metad_rc_group_nodp.txt
- __MACOSX/filevich_metareport_revised/analysis/HMeta-d-master/._Bayes_metad_rc_group_nodp.txt
- filevich_metareport_revised/analysis/HMeta-d-master/metad_sim.m
- __MACOSX/filevich_metareport_revised/analysis/HMeta-d-master/._metad_sim.m
- filevich_metareport_revised/analysis/HMeta-d-master/exampleFit_rc.m
- __MACOSX/filevich_metareport_revised/analysis/HMeta-d-master/._exampleFit_rc.m
- filevich_metareport_revised/analysis/HMeta-d-master/Bayes_metad_group_corr2_R.txt
- __MACOSX/filevich_metareport_revised/analysis/HMeta-d-master/._Bayes_metad_group_corr2_R.txt
- filevich_metareport_revised/analysis/HMeta-d-master/README.md
- __MACOSX/filevich_metareport_revised/analysis/HMeta-d-master/._README.md
- filevich_metareport_revised/analysis/HMeta-d-master/calc_CI.m
- __MACOSX/filevich_metareport_revised/analysis/HMeta-d-master/._calc_CI.m
- filevich_metareport_revised/analysis/HMeta-d-master/.gitignore
- __MACOSX/filevich_metareport_revised/analysis/HMeta-d-master/._.gitignore
- filevich_metareport_revised/analysis/HMeta-d-master/fit_meta_d_mcmc_group.m
- __MACOSX/filevich_metareport_revised/analysis/HMeta-d-master/._fit_meta_d_mcmc_group.m
- filevich_metareport_revised/analysis/HMeta-d-master/Bayes_metad_group_correl.txt
- __MACOSX/filevich_metareport_revised/analysis/HMeta-d-master/._Bayes_metad_group_correl.txt
- filevich_metareport_revised/analysis/HMeta-d-master/Bayes_metad_group_corr.txt
- __MACOSX/filevich_metareport_revised/analysis/HMeta-d-master/._Bayes_metad_group_corr.txt
- filevich_metareport_revised/analysis/HMeta-d-master/matjags.m
- __MACOSX/filevich_metareport_revised/analysis/HMeta-d-master/._matjags.m
- filevich_metareport_revised/analysis/HMeta-d-master/Bayes_metad_rc_group.txt
- __MACOSX/filevich_metareport_revised/analysis/HMeta-d-master/._Bayes_metad_rc_group.txt
- filevich_metareport_revised/analysis/HMeta-d-master/fit_meta_d_mcmc_groupCorr.m
- __MACOSX/filevich_metareport_revised/analysis/HMeta-d-master/._fit_meta_d_mcmc_groupCorr.m
- filevich_metareport_revised/analysis/HMeta-d-master/Function_metad_group.R
- __MACOSX/filevich_metareport_revised/analysis/HMeta-d-master/._Function_metad_group.R
- filevich_metareport_revised/analysis/HMeta-d-master/Bayes_metad_group_nodp.txt
- __MACOSX/filevich_metareport_revised/analysis/HMeta-d-master/._Bayes_metad_group_nodp.txt
- filevich_metareport_revised/analysis/HMeta-d-master/exampleFit_corr.m
- __MACOSX/filevich_metareport_revised/analysis/HMeta-d-master/._exampleFit_corr.m
- filevich_metareport_revised/analysis/HMeta-d-master/fit_meta_d_mcmc.m
- __MACOSX/filevich_metareport_revised/analysis/HMeta-d-master/._fit_meta_d_mcmc.m
- filevich_metareport_revised/analysis/HMeta-d-master/trials2counts.m
- __MACOSX/filevich_metareport_revised/analysis/HMeta-d-master/._trials2counts.m
- filevich_metareport_revised/analysis/figures/Figure2.pdf
- __MACOSX/filevich_metareport_revised/analysis/figures/._Figure2.pdf
- filevich_metareport_revised/analysis/figures/Figure3.pdf
- __MACOSX/filevich_metareport_revised/analysis/figures/._Figure3.pdf
- filevich_metareport_revised/analysis/.Rproj.user/shared/
- __MACOSX/filevich_metareport_revised/analysis/.Rproj.user/._shared
- filevich_metareport_revised/analysis/.Rproj.user/A0E576A8/
- __MACOSX/filevich_metareport_revised/analysis/.Rproj.user/._A0E576A8
- filevich_metareport_revised/protocol/functions/calculateProbesSeen.m
- filevich_metareport_revised/protocol/functions/showRivalry_explainTask.m
- filevich_metareport_revised/protocol/functions/store_keypresses.m
- filevich_metareport_revised/protocol/functions/getReplayLikeTiming.m
- filevich_metareport_revised/protocol/functions/showNonRivalrousStimuli.m
- filevich_metareport_revised/protocol/functions/staircaseLuminance.m
- filevich_metareport_revised/protocol/functions/secs2hms.m
- filevich_metareport_revised/protocol/functions/getPoissonTimes.m
- filevich_metareport_revised/protocol/functions/.DS_Store
- __MACOSX/filevich_metareport_revised/protocol/functions/._.DS_Store
- filevich_metareport_revised/protocol/functions/analysis/
- filevich_metareport_revised/protocol/functions/collectContinuousReport.m
- filevich_metareport_revised/protocol/functions/structfind.m
- filevich_metareport_revised/protocol/functions/jitter.m
- filevich_metareport_revised/protocol/functions/findColorValues.m
- filevich_metareport_revised/protocol/functions/shuffle.m
- filevich_metareport_revised/protocol/functions/UpdateStaircase.m
- filevich_metareport_revised/protocol/functions/perceptTimeline.m
- filevich_metareport_revised/protocol/functions/reportTimelines.m
- filevich_metareport_revised/protocol/functions/collectType1Response.m
- filevich_metareport_revised/protocol/functions/collectVASjudge.m
- filevich_metareport_revised/protocol/functions/followingAccuracy.m
- filevich_metareport_revised/protocol/functions/gotoNextTrial.m
- filevich_metareport_revised/protocol/functions/createGratingTexture.m
- filevich_metareport_revised/protocol/functions/drawCentreMatchingStimuli.m
- filevich_metareport_revised/protocol/functions/SetupStaircase.m
- filevich_metareport_revised/protocol/functions/calculateDominantPercept.m
- filevich_metareport_revised/protocol/functions/setKeys4Responses.m
- filevich_metareport_revised/protocol/functions/showRivalry.m
- filevich_metareport_revised/protocol/functions/evaluateType1Response.m
- filevich_metareport_revised/protocol/functions/StaircaseTrial.m
- filevich_metareport_revised/protocol/functions/collectVASjudge_vertical.m
- filevich_metareport_revised/protocol/functions/callibrateGamepad.m
- filevich_metareport_revised/.git/objects/pack/
- __MACOSX/filevich_metareport_revised/.git/objects/._pack
- filevich_metareport_revised/.git/objects/info/
- __MACOSX/filevich_metareport_revised/.git/objects/._info
- filevich_metareport_revised/.git/info/exclude
- __MACOSX/filevich_metareport_revised/.git/info/._exclude
- filevich_metareport_revised/.git/logs/HEAD
- __MACOSX/filevich_metareport_revised/.git/logs/._HEAD
- filevich_metareport_revised/.git/logs/refs/
- __MACOSX/filevich_metareport_revised/.git/logs/._refs
- filevich_metareport_revised/.git/hooks/commit-msg.sample
- __MACOSX/filevich_metareport_revised/.git/hooks/._commit-msg.sample
- filevich_metareport_revised/.git/hooks/pre-rebase.sample
- __MACOSX/filevich_metareport_revised/.git/hooks/._pre-rebase.sample
- filevich_metareport_revised/.git/hooks/pre-commit.sample
- __MACOSX/filevich_metareport_revised/.git/hooks/._pre-commit.sample
- filevich_metareport_revised/.git/hooks/applypatch-msg.sample
- __MACOSX/filevich_metareport_revised/.git/hooks/._applypatch-msg.sample
- filevich_metareport_revised/.git/hooks/pre-receive.sample
- __MACOSX/filevich_metareport_revised/.git/hooks/._pre-receive.sample
- filevich_metareport_revised/.git/hooks/prepare-commit-msg.sample
- __MACOSX/filevich_metareport_revised/.git/hooks/._prepare-commit-msg.sample
- filevich_metareport_revised/.git/hooks/post-update.sample
- __MACOSX/filevich_metareport_revised/.git/hooks/._post-update.sample
- filevich_metareport_revised/.git/hooks/pre-applypatch.sample
- __MACOSX/filevich_metareport_revised/.git/hooks/._pre-applypatch.sample
- filevich_metareport_revised/.git/hooks/pre-push.sample
- __MACOSX/filevich_metareport_revised/.git/hooks/._pre-push.sample
- filevich_metareport_revised/.git/hooks/update.sample
- __MACOSX/filevich_metareport_revised/.git/hooks/._update.sample
- filevich_metareport_revised/.git/refs/heads/
- __MACOSX/filevich_metareport_revised/.git/refs/._heads
- filevich_metareport_revised/.git/refs/tags/
- __MACOSX/filevich_metareport_revised/.git/refs/._tags
- filevich_metareport_revised/.git/refs/remotes/
- __MACOSX/filevich_metareport_revised/.git/refs/._remotes
- filevich_metareport_revised/analysis/.Rproj.user/shared/notebooks/
- __MACOSX/filevich_metareport_revised/analysis/.Rproj.user/shared/._notebooks
- filevich_metareport_revised/analysis/.Rproj.user/A0E576A8/pcs/
- __MACOSX/filevich_metareport_revised/analysis/.Rproj.user/A0E576A8/._pcs
- filevich_metareport_revised/analysis/.Rproj.user/A0E576A8/saved_source_markers
- __MACOSX/filevich_metareport_revised/analysis/.Rproj.user/A0E576A8/._saved_source_markers
- filevich_metareport_revised/analysis/.Rproj.user/A0E576A8/explorer-cache/
- __MACOSX/filevich_metareport_revised/analysis/.Rproj.user/A0E576A8/._explorer-cache
- filevich_metareport_revised/analysis/.Rproj.user/A0E576A8/rmd-outputs
- __MACOSX/filevich_metareport_revised/analysis/.Rproj.user/A0E576A8/._rmd-outputs
- filevich_metareport_revised/analysis/.Rproj.user/A0E576A8/sources/
- __MACOSX/filevich_metareport_revised/analysis/.Rproj.user/A0E576A8/._sources
- filevich_metareport_revised/analysis/.Rproj.user/A0E576A8/profiles-cache/
- __MACOSX/filevich_metareport_revised/analysis/.Rproj.user/A0E576A8/._profiles-cache
- filevich_metareport_revised/analysis/.Rproj.user/A0E576A8/ctx/
- __MACOSX/filevich_metareport_revised/analysis/.Rproj.user/A0E576A8/._ctx
- filevich_metareport_revised/analysis/.Rproj.user/A0E576A8/viewer-cache/
- __MACOSX/filevich_metareport_revised/analysis/.Rproj.user/A0E576A8/._viewer-cache
- filevich_metareport_revised/analysis/.Rproj.user/A0E576A8/presentation/
- __MACOSX/filevich_metareport_revised/analysis/.Rproj.user/A0E576A8/._presentation
- filevich_metareport_revised/protocol/functions/analysis/type2_SDT_SSE.m
- filevich_metareport_revised/protocol/functions/analysis/type2roc.m
- filevich_metareport_revised/protocol/functions/analysis/fit_meta_d_SSE.m
- filevich_metareport_revised/protocol/functions/analysis/fit_rs_meta_d_MLE.m
- filevich_metareport_revised/.git/objects/pack/pack-d7d613fb9f94efb44d9cb9b72b9fa4a0199a197a.pack
- __MACOSX/filevich_metareport_revised/.git/objects/pack/._pack-d7d613fb9f94efb44d9cb9b72b9fa4a0199a197a.pack
- filevich_metareport_revised/.git/objects/pack/pack-d7d613fb9f94efb44d9cb9b72b9fa4a0199a197a.idx
- __MACOSX/filevich_metareport_revised/.git/objects/pack/._pack-d7d613fb9f94efb44d9cb9b72b9fa4a0199a197a.idx
- filevich_metareport_revised/.git/logs/refs/heads/
- __MACOSX/filevich_metareport_revised/.git/logs/refs/._heads
- filevich_metareport_revised/.git/logs/refs/remotes/
- __MACOSX/filevich_metareport_revised/.git/logs/refs/._remotes
- filevich_metareport_revised/.git/refs/heads/master
- __MACOSX/filevich_metareport_revised/.git/refs/heads/._master
- filevich_metareport_revised/.git/refs/remotes/origin/
- __MACOSX/filevich_metareport_revised/.git/refs/remotes/._origin
- filevich_metareport_revised/analysis/.Rproj.user/shared/notebooks/paths
- __MACOSX/filevich_metareport_revised/analysis/.Rproj.user/shared/notebooks/._paths
- filevich_metareport_revised/analysis/.Rproj.user/shared/notebooks/patch-chunk-names
- __MACOSX/filevich_metareport_revised/analysis/.Rproj.user/shared/notebooks/._patch-chunk-names
- filevich_metareport_revised/analysis/.Rproj.user/A0E576A8/pcs/source-pane.pper
- __MACOSX/filevich_metareport_revised/analysis/.Rproj.user/A0E576A8/pcs/._source-pane.pper
- filevich_metareport_revised/analysis/.Rproj.user/A0E576A8/pcs/windowlayoutstate.pper
- __MACOSX/filevich_metareport_revised/analysis/.Rproj.user/A0E576A8/pcs/._windowlayoutstate.pper
- filevich_metareport_revised/analysis/.Rproj.user/A0E576A8/pcs/workbench-pane.pper
- __MACOSX/filevich_metareport_revised/analysis/.Rproj.user/A0E576A8/pcs/._workbench-pane.pper
- filevich_metareport_revised/analysis/.Rproj.user/A0E576A8/pcs/files-pane.pper
- __MACOSX/filevich_metareport_revised/analysis/.Rproj.user/A0E576A8/pcs/._files-pane.pper
- filevich_metareport_revised/analysis/.Rproj.user/A0E576A8/sources/prop/
- __MACOSX/filevich_metareport_revised/analysis/.Rproj.user/A0E576A8/sources/._prop
- filevich_metareport_revised/analysis/.Rproj.user/A0E576A8/sources/per/
- __MACOSX/filevich_metareport_revised/analysis/.Rproj.user/A0E576A8/sources/._per
- filevich_metareport_revised/.git/logs/refs/heads/master
- __MACOSX/filevich_metareport_revised/.git/logs/refs/heads/._master
- filevich_metareport_revised/.git/logs/refs/remotes/origin/
- __MACOSX/filevich_metareport_revised/.git/logs/refs/remotes/._origin
- filevich_metareport_revised/.git/refs/remotes/origin/HEAD
- __MACOSX/filevich_metareport_revised/.git/refs/remotes/origin/._HEAD
- filevich_metareport_revised/analysis/.Rproj.user/A0E576A8/sources/prop/INDEX
- __MACOSX/filevich_metareport_revised/analysis/.Rproj.user/A0E576A8/sources/prop/._INDEX
- filevich_metareport_revised/analysis/.Rproj.user/A0E576A8/sources/prop/C669916C
- __MACOSX/filevich_metareport_revised/analysis/.Rproj.user/A0E576A8/sources/prop/._C669916C
- filevich_metareport_revised/analysis/.Rproj.user/A0E576A8/sources/per/u/
- __MACOSX/filevich_metareport_revised/analysis/.Rproj.user/A0E576A8/sources/per/._u
- filevich_metareport_revised/analysis/.Rproj.user/A0E576A8/sources/per/t/
- __MACOSX/filevich_metareport_revised/analysis/.Rproj.user/A0E576A8/sources/per/._t
- filevich_metareport_revised/.git/logs/refs/remotes/origin/HEAD
[truncated: 1 more entries]
