# Supplementary material for: Response-Related Signals Increase Confidence But Not Metacognitive Performance
Source: eNeuro. 2020 May 20;7(3):ENEURO.0326-19.2020. doi: 10.1523/ENEURO.0326-19.2020 (PMC7240286; doi:10.1523/ENEURO.0326-19.2020)
Supplement: Extended Data — Supplementary Experimental codes, raw data, analysis, and simulation files. Download Extended Data, ZIP file. [file enu-eN-NWR-0326-19-s01.zip › filevich_metareport_revised/analysis/analysis_master.Rmd]

---
title: "Response-related signals increase confidence but not metacognitive performance"
output:
  html_document:
    toc: true
    toc_float: true
---


```{r setup, include=FALSE}
#' Set things up 
rm(list=ls(all=TRUE))
require(here)
#Set working directory etc
rootdir = here::here()
pathToFigs = paste(rootdir,'figures',sep='/')
pathToFx =  paste(rootdir,'fx',sep='/')


################################################
#Load packages
library(plyr)
library(readr) #read csv data
library(BayesFactor)
library(brms) #Bayesian estimates for lmer
library(effsize)
library(tidyverse) 
theme_set(theme_bw(base_size = 12)); 
library(afex) #do anovas etc
library(Hmisc) #Harrell Miscelaneous. cut2 in the confidence discretization comes from here
library(sjPlot)  #Plot predicted values from lmers
library(patchwork) # devtools::install_github("thomasp85/patchwork")
library(metaSDT) # devtools::install_github("craddm/metaSDT")
library(knitr)
library(bayestestR)

# source(paste0(pathToFx, '/computeMetaDa.R'))

#Scaling the variables for glmer addas attributes that we don't like (and prevent them from getting plotted afterwards by sjplot). 
#So re-transform
simple_scale <- function(...) as.numeric(scale(...))
'%!in%' <- function(x,y)!('%in%'(x,y))

# Choose colors and theme
library(RColorBrewer)
mycols=brewer.pal(n=4,'RdBu')[c(2,1,3,4)]

ggplot_theme <- theme_get()
noReport_theme <- ggplot_theme + theme(text = element_text(family = "Helvetica"),
                                       strip.background = element_rect(fill="#DCDCDC", linetype="blank"), 
                                       strip.text.x = element_text(size = 12))
theme_set(noReport_theme)

## brms options
iter=2000
chains=4
cores=4
################################################
```


```{r Call_child1, child='fx/prepareData.Rmd', include=FALSE}
```


## Discretize (Re-scale and bin) confidence 
```{r Bin_confidence, include=FALSE}
#Scale confidence to account of range of confidences used (PRESERVES differences between cond and type)
range01 <- function(x){(x-min(x))/(max(x)-min(x))}
rawData = rawData %>% group_by(suj,contReport,type1) %>%  mutate(confScaled.pooled = 100*range01(conf))
rawData = rawData %>% group_by(suj) %>%  mutate(confScaled = 100*range01(conf))
rawData$binconf <- numeric(dim(rawData)[1])
rawData$quantconf <- numeric(dim(rawData)[1])

# Bin confidence in equidistant bins 
nbins=4
bins=seq(0,100,100/nbins)
for (b in 1:(length(bins)-1)) {
  rawData$binconf[rawData$confScaled>=bins[b] & rawData$confScaled<bins[b+1]] = b
}
rawData$binconf[rawData$confScaled==1]=nbins

# or in quantiles
for (s in unique(rawData$suj)) {
  rawData$quantconf[rawData$suj==s] <- Hmisc::cut2(rawData$confScaled[rawData$suj==s], g=nbins) 
}

rawData$contReport <- revalue(rawData$contReport, c("report" = "CR+", "no.report" = "CR-"))
rawData$type1 <- revalue(rawData$type1, c("no.type1" = "R1-", "type1" = "R1+"))

rawData <- unite(rawData, combiCondition, c(contReport, type1), remove=FALSE)
rawData$combiCondition <- as.factor(rawData$combiCondition)
```

# Run LMERs
## Choose your confidence measure of interest
```{r Choose_conf_measure}
rawData$confChosen <- rawData$confScaled
#rawData$confChosen <- rawData$conf
```

## Get subsets of data with relevant trials
```{r Subset_data}
data.withRT1 <- rawData[rawData$type1=="R1+",]
data.withoutRT1 <- rawData[rawData$type1=="R1-",]
data.withContRep <- rawData[rawData$contReport =="CR+",]
data.withRT1_CR <- rawData[(rawData$contReport =="CR+" & rawData$type1=="R1+"),] 
data.withRT1_noCR <- rawData[(rawData$contReport =="CR-" & rawData$type1=="R1+"),] 
```

# Sanity checks/Describe data
```{r Call_child2, echo=FALSE, child='fx/descriptivesAndSanityChecks.Rmd'}
```


# Confirmatory analyses
### Does type1 as a factor affect metacognitive ability?

We need some proxy for correct/incorrect. we will use continuous report and the estimated proxies
```{r conf.vs.accuracy_type1.as.factor, echo=FALSE, warning=FALSE}
#Get bayesian estimates

glmr.bayes.conftype1.fullFx = brm(proxyIsLongerPercept ~ conf * combiCondition + (conf + combiCondition | suj), data = data.withContRep, family = bernoulli,  save_all_pars = T,control = list(adapt_delta = 0.99), sample_prior=T, chains=chains, iter=iter, cores=cores, file=here::here('models','glmr.bayes.conftype1.fullFx')) # remove file to update model!

glmr.bayes.conftype1.null = brm(proxyIsLongerPercept ~ conf * combiCondition + (conf + combiCondition | suj), data = data.withContRep, family = bernoulli,  save_all_pars = T,control = list(adapt_delta = 0.99), sample_prior=T, chains=chains, iter=iter, cores=cores, file=here::here('models','glmr.bayes.conftype1.null')) # remove file to update model!

summary(glmr.bayes.conftype1.fullFx)

bayesfactor(glmr.bayes.conftype1.fullFx,glmr.bayes.conftype1.null)

# h <- c("main conf" = "conf  > 0",
#        "main cond" = "combiConditionCRP_R1P  > 0",
#        "conf*cond" = "conf:combiConditionCRP_R1P  < 0")
# (hyp=hypothesis(glmr.bayes.conftype1.fullFx, h))


indivbins = aggregate(proxyIsLongerPercept~suj+combiCondition+binconf,data.withContRep,mean)
indivbins$binconf=as.factor(indivbins$binconf)
levels(indivbins$binconf)=as.factor(bins)
indivbins = indivbins %>% mutate(binconf=as.numeric(as.character(indivbins$binconf))/100) %>% filter(binconf>0)

#Plot
glmplot_report = plot_model(glmr.bayes.conftype1.fullFx, #grid=T,
                            type = "pred", terms=c('conf','combiCondition'), title='', colors = "bw", alpha = 0.3) + 
  guides(fill = guide_legend(override.aes = list(shape = 19)), color = FALSE) + 
  labs(x='Confidence',y='Proxy-based accuracy') +
  scale_linetype_manual(values=c('solid','dashed'))+
  scale_color_manual(values=rep(mycols[c(4)], times=2)) + 
  scale_fill_manual(values=rep(mycols[c(4)], times=2))+
  theme(legend.position='none',axis.text.y = element_text(angle = 90, hjust = .5)) + 
  ylim(0.2,1) + ggtitle('A.') + 
  stat_summary(data=indivbins,inherit.aes = F, 
               aes(binconf, proxyIsLongerPercept, color=combiCondition),
               fun.data=mean_cl_normal,geom='linerange',position=position_dodge(width=.05)) + 
  stat_summary(data=indivbins,inherit.aes = F,
               aes(binconf, proxyIsLongerPercept,  color= combiCondition, shape=combiCondition), 
               fun.y=mean,geom='point', position=position_dodge(width=.05),size=3) + scale_shape_manual(values=c(8,21))
glmplot_report
```

There's no interaction between type1 and the effect of confidence - so no differences on the metacognitve side. 
So we find **no differences** in metacognitive ability and **no differences** in confidence following type1 as a factor.

Now let's look at continuous report. 
We saw [earlier](#mean_confidence_between_conditions) that continuous Report (as a factor) affects confidence. So:

### Does adding CR on top of stimulus categoy help to predict responses?
```{r BIC.comparison}

m1 = glmer(factor(resp1) ~ stim + (1  | suj), data = data.withRT1[data.withRT1$combiCondition=='CR+_R1+',], family = binomial)
m2 = glmer(factor(resp1) ~ stim +predictedAnswer + (1  | suj), data = data.withRT1[data.withRT1$combiCondition=='CR+_R1+',], family = binomial)
anova(m1,m2)


```

### Does CR+ lead to higher metacognitive ability?

```{r conf.vs.accuracy_contRep.as.factor, echo=FALSE, warning=FALSE}

#Get bayesian estimates

glmr.bayes.confContRep.fullFX = brm(correct ~ conf * combiCondition + (conf + combiCondition  | suj), data = data.withRT1, family = bernoulli,sample_prior=T, save_all_pars = T,chains=chains, iter=iter, cores=cores, file = here::here('models','glmr.bayes.confContRep.fullFX'))

glmr.bayes.confContRep.null = brm(correct ~ conf + combiCondition + (conf + combiCondition  | suj), data = data.withRT1, family = bernoulli,sample_prior=T, save_all_pars = T,chains=chains, iter=iter, cores=cores, file = here::here('models','glmr.bayes.confContRep.null'))

summary(glmr.bayes.confContRep.fullFX)

bayesfactor(glmr.bayes.confContRep.fullFX,glmr.bayes.confContRep.null)

# h <- c("main conf" = "conf  > 0",
#        "main cond" = "combiConditionCRP_R1P  > 0",
#        "conf*cond" = "conf:combiConditionCRP_R1P  > 0")
# (hyp=hypothesis(glmr.bayes.confContRep.fullFX, h))


indivbins = aggregate(correct~suj+combiCondition+binconf,data.withRT1,mean)
indivbins$binconf=as.factor(indivbins$binconf)
levels(indivbins$binconf)=as.factor(bins)
indivbins = indivbins %>% mutate(binconf=as.numeric(as.character(indivbins$binconf))/100) %>% filter(binconf>0)

glmplot_type1 = plot_model(glmr.bayes.confContRep.fullFX, #grid=T,
                           color='bw',type = "pred",terms=c('conf','combiCondition'),title='', alpha = 0.3) + 
  labs(x='Confidence', y='Accuracy') + 
  scale_linetype_manual(values=c('solid','solid'))+
  scale_color_manual(values=rep(mycols[c(2,4)])) + 
  scale_fill_manual(values=mycols[c(2,4)])+
  theme(legend.position='none',axis.text.y = element_text(angle = 90, hjust = .5)) + 
  #theme( legend.position = c(0.05, 0.95), legend.justification = c("left", "top"),axis.text.y = element_text(angle = 90, hjust = .5)) + 
  ylim(0.2,1)  + 
  stat_summary(data=indivbins,inherit.aes = F, aes(binconf, correct, color=combiCondition),fun.data=mean_cl_normal,geom='linerange',position=position_dodge(width=.05)) + 
  stat_summary(data=indivbins,inherit.aes = F, aes(binconf, correct,  color= combiCondition), fun.y=mean,geom='point',position=position_dodge(width=.05),shape=21,size=3) 


figure3.A <-glmplot_report + glmplot_type1
figure3.A

```

No interaction between contReport and the effect of confidence. So no differences on the metacognitve side


### Bayesian M-ratio
```{r M_ratio_H, echo=FALSE, warning=FALSE}
source('./HMeta-d-master/Function_metad_groupcorr.R')

## increase niter to get stable results
niter=10000;nchains=4;

## CR+/CR-
counts_CR = data.withRT1 %>% ungroup() %>% group_by(suj,resp1,contReport,quantconf,stim) %>% dplyr::summarise(ntrials=length(resp1)) %>% spread(stim,ntrials) %>% ungroup() %>% arrange(suj,contReport,resp1,quantconf)
counts_CR$g = coalesce(counts_CR$g, 0L)
counts_CR$r = coalesce(counts_CR$r, 0L)
counts_CR = left_join(counts_CR, counts_CR %>% filter(resp1=='g')  %>% group_by(contReport,suj) %>% dplyr::mutate(g2 = g[order(quantconf,decreasing=T)],r2 = r[order(quantconf,decreasing=T)]))

counts_CR$g[!is.na(counts_CR$g2)] = counts_CR$g2[!is.na(counts_CR$g2)]
counts_CR$r[!is.na(counts_CR$r2)] = counts_CR$r2[!is.na(counts_CR$r2)]

counts_CR$sujcond=paste(counts_CR$suj,counts_CR$contReport)

nR_S1 = counts_CR %>%  select(sujcond,g) %>% group_by(sujcond) %>% dplyr::mutate(cat=1:n()) %>% spread(sujcond,g) %>% select(-cat) %>% as.data.frame()
nR_S2 = counts_CR %>% select(sujcond,r) %>% group_by(sujcond) %>% dplyr::mutate(cat=1:n()) %>% spread(sujcond,r) %>% select(-cat) %>% as.data.frame()

# replace NA by 0
nR_S1[is.na(nR_S1)] = 0
nR_S2[is.na(nR_S2)] = 0

Hmeta_c <- metad_groupcorr(list(select(nR_S1,contains("+")),select(nR_S1,contains("-"))), list(select(nR_S2,contains("+")),select(nR_S2,contains("-"))),
                           niter,nchains,paste(rootdir,'HMeta-d-master',sep='/'))

## R+/R-
counts_R = data.withContRep %>% ungroup() %>% group_by(suj,predictedAnswer,type1,quantconf,stim) %>% dplyr::summarise(ntrials=length(predictedAnswer)) %>% spread(stim,ntrials) %>% ungroup() %>% arrange(suj,type1,predictedAnswer,quantconf)
counts_R$g = coalesce(counts_R$g, 0L)
counts_R$r = coalesce(counts_R$r, 0L)
counts_R = left_join(counts_R, counts_R %>% filter(predictedAnswer=='g')  %>% group_by(type1,suj) %>% dplyr::mutate(g2 = g[order(quantconf,decreasing=T)],r2 = r[order(quantconf,decreasing=T)]))

counts_R$g[!is.na(counts_R$g2)] = counts_R$g2[!is.na(counts_R$g2)]
counts_R$r[!is.na(counts_R$r2)] = counts_R$r2[!is.na(counts_R$r2)]

counts_R$sujcond=paste(counts_R$suj,counts_R$type1)

nR_S1 = counts_R %>%  select(sujcond,g) %>% group_by(sujcond) %>% dplyr::mutate(cat=1:n()) %>% spread(sujcond,g) %>% select(-cat) %>% as.data.frame()
nR_S2 = counts_R %>% select(sujcond,r) %>% group_by(sujcond) %>% dplyr::mutate(cat=1:n()) %>% spread(sujcond,r) %>% select(-cat) %>% as.data.frame()

# replace NA by 0
nR_S1[is.na(nR_S1)] = 0
nR_S2[is.na(nR_S2)] = 0

Hmeta_t <- metad_groupcorr(list(select(nR_S1,contains("+")),select(nR_S1,contains("-"))), list(select(nR_S2,contains("+")),select(nR_S2,contains("-"))),
                           niter,nchains,paste(rootdir,'HMeta-d-master',sep='/'))

save(Hmeta_c,file=here::here('models','Hmeta_c.RData'))
save(Hmeta_t,file=here::here('models','Hmeta_t.RData'))

# load(here::here('models','Hmeta_c.RData'))
# load(here::here('models','Hmeta_t.RData'))


mcmc_c <- ggs(Hmeta_c) %>% filter(is.element(Parameter,c("mu_logMratio[1]","mu_logMratio[2]"))) %>% mutate(var=ifelse(Parameter=='mu_logMratio[1]','+','-'),cond='Continuous Report')
mcmc_t <- ggs(Hmeta_t) %>% filter(is.element(Parameter,c("mu_logMratio[1]","mu_logMratio[2]"))) %>% mutate(var=ifelse(Parameter=='mu_logMratio[1]','+','-'),cond='Type 1')
mcmc = rbind(mcmc_c,mcmc_t) %>% select(-Parameter)

Hmeta_c_avg = summary(Hmeta_c)$statistics[,'Mean'] %>% as.data.frame() %>%  rownames_to_column() %>% filter(is.element(rowname,c('mu_logMratio[1]','mu_logMratio[2]')))
Hmeta_t_avg = summary(Hmeta_t)$statistics[,'Mean'] %>% as.data.frame() %>%  rownames_to_column() %>% filter(is.element(rowname,c('mu_logMratio[1]','mu_logMratio[2]')))
Hmeta_avg = data.frame(M_ratio_H=exp(c(Hmeta_c_avg$.,Hmeta_t_avg$.)),var=c('+','-','+','-'),cond=c('Continuous Report','Continuous Report','Type 1','Type 1'))


HDP_c = HPDinterval(Hmeta_c, prob = 0.95) %>% as.data.frame() %>%   rownames_to_column(var = "name") %>% filter(is.element(name, c('mu_logMratio[1]','mu_logMratio[2]'))) 
HDP_c = rbind(c(exp(mean(as.numeric(HDP_c[1,grep('upper',names(HDP_c))]))), exp(mean(as.numeric(HDP_c[1,grep('lower',names(HDP_c))])))),
              c(exp(mean(as.numeric(HDP_c[2,grep('upper',names(HDP_c))]))), exp(mean(as.numeric(HDP_c[2,grep('lower',names(HDP_c))])))))

HDP_t = HPDinterval(Hmeta_t, prob = 0.95) %>% as.data.frame() %>%   rownames_to_column(var = "name") %>% filter(is.element(name, c('mu_logMratio[1]','mu_logMratio[2]'))) 
HDP_t = rbind(c(exp(mean(as.numeric(HDP_t[1,grep('upper',names(HDP_t))]))), exp(mean(as.numeric(HDP_t[1,grep('lower',names(HDP_t))])))),
              c(exp(mean(as.numeric(HDP_t[2,grep('upper',names(HDP_t))]))), exp(mean(as.numeric(HDP_t[2,grep('lower',names(HDP_t))])))))


## HDP difference
c_diff = mcmc_c %>% select(-Parameter) %>% pivot_wider(names_from=var,values_from=value) %>% mutate(diff=`+`-`-`)
t_diff = mcmc_t %>% select(-Parameter) %>% pivot_wider(names_from=var,values_from=value) %>% mutate(diff=`+`-`-`)

## compute bayes factor, with normal prior mean.25 SD1 
prior <- distribution_normal(1000, mean = .25, sd = 1)
(BF_Mratio_c=bayestestR::bayesfactor_parameters(posterior=c_diff$diff,prior=prior))
(BF_Mratio_t=bayestestR::bayesfactor_parameters(posterior=t_diff$diff,prior=prior))


p_t = ggplot(mcmc_t,aes(x=exp(value), y=..density..,fill=var,linetype=var)) + 
  # geom_histogram(alpha=0.6,position='identity',color="black") + 
  geom_density(alpha=.3,color='black') + 
  theme(legend.position='none', legend.title = element_blank(), legend.spacing.x = unit(0.5, 'cm')) +
  scale_fill_manual(values=rep(mycols[c(4)], times=2))  +
  scale_linetype_manual(values=c('solid','dashed'))+
  labs(y="Density",x="M-ratio sample estimate") +
  ggtitle('B.') + xlim(0,2)

p_c = ggplot(mcmc_c,aes(x=exp(value), y=..density..,fill=var,linetype=var)) + 
  # geom_histogram(alpha=0.6,position='identity',color="black") + 
  geom_density(alpha=.3,color='black') + 
  theme(legend.position='none', legend.title = element_blank(), legend.spacing.x = unit(0.5, 'cm')) +
  scale_fill_manual(values=mycols[c(2,4)])  +
  scale_linetype_manual(values=c('solid','solid'))+
  labs(y="Density",x="M-ratio sample estimate")+ xlim(0,2)

figure3.B <- p_t+p_c
figure3.B

```


# Generate complete figures
```{r Call_child3, child='fx/makeFinalFigures.Rmd', echo=FALSE,warning=F}
```
