# Supplementary material for: Response-Related Signals Increase Confidence But Not Metacognitive Performance
Source: eNeuro. 2020 May 20;7(3):ENEURO.0326-19.2020. doi: 10.1523/ENEURO.0326-19.2020 (PMC7240286; doi:10.1523/ENEURO.0326-19.2020)
Supplement: Extended Data — Supplementary Experimental codes, raw data, analysis, and simulation files. Download Extended Data, ZIP file. [file enu-eN-NWR-0326-19-s01.zip › filevich_metareport_revised/protocol/noReport_experiment.m]

clear all %#ok<CLALL>

global cfg;
global dev;
global DATA;

%rootPath        = 'C:\Users\User\Dropbox\Metamotor\HiWis\Christina\noReport_metacognition';
rootPath        = '/Users/metamotorlab/Dropbox/HiWis/Christina/noReport_metacognition';
%rootPath        = '~/Dropbox/HiWis/Christina/noReport_metacognition';
%rootPath        = '~/git/noReport_metacognition';
cfg.dataPath    = [filesep 'Data_temp' filesep];
functionsPath   = [filesep 'functions' filesep];
cd(rootPath);
if ~exist([rootPath cfg.dataPath],'dir')
    mkdir([rootPath cfg.dataPath])
end
addpath(rootPath)
addpath([rootPath functionsPath])

cfg.debug = 0;

commandwindow;

startExperimentTime = tic;

%% SET UP
%% load parameters from previous codes

dlg = inputdlg({'Pseudonym', 'age', 'sex (m/f/x)', 'Staircase (s), Practice (p) or real run (r)?'}, 'Input');
DATA.info.pseudonym    = dlg{1};
DATA.info.age          = dlg{2};
DATA.info.sex          = dlg{3};
mode                   = dlg{4};

if isempty(DATA.info.pseudonym), DATA.info.pseudonym = 'test'; end
if isempty(DATA.info.age),       DATA.info.age       = '?';    end
if isempty(DATA.info.sex),       DATA.info.sex       = '?';    end
if isempty(mode),                mode                = 'p';     end

if strcmp(mode,'s')
    cfg.doStaircase     = 1;
    cfg.practice        = 0;
elseif strcmp(mode,'p')
    cfg.doStaircase     = 0;
    cfg.practice        = 1;
elseif strcmp(mode,'r')
    cfg.doStaircase     = 0;
    cfg.practice        = 0;
else
    cfg.doStaircase     = 0;
    cfg.practice        = 0;
    fprintf('didnt choose a valid mode. mode automatically set to "real run"')
end

cfg.dataPathSubj        = [rootPath cfg.dataPath DATA.info.pseudonym];
if ~exist(cfg.dataPathSubj,'dir')
    mkdir(cfg.dataPathSubj)
end

cfg.color2EyeMap    = 1;                                                    %1: green is left. 2: green is right
dev.screenHeightCm  = 30;     
dev.screenHeightPixels = 1024;                                              %Defaults to testing room Dell Screens
cfg.redLuminance    = .75;
cfg.greenLuminance  = .75;
cfg.allInputs       = 'keyboard';

% Show rivalrous stimuli or just monocular replay-like stimuli? 
cfg.rivalryStimuli = 0;

%collect only what you need from alignCenters result, then discard
%everything else
if cfg.rivalryStimuli
    alignmentDATA            = load([cfg.dataPathSubj filesep 'noReport_alignCentres.mat']);
    DATA.centreLeftAdjusted  = alignmentDATA.DATA.align.centreLeftAdjusted;
    DATA.centreRightAdjusted = alignmentDATA.DATA.align.centreRightAdjusted;
    clear alignmentDATA
end

%% Config stimuli
if cfg.debug    
    Screen('Preference', 'SkipSyncTests', 1);
    PsychDebugWindowConfiguration;
else
    Screen('Preference', 'SkipSyncTests', 0);
    HideCursor
    
end
cfg.viewingDistance    = 54;    % Distance between monitor and participant in cm
cfg.verticalPixNr      = dev.screenHeightPixels;  % Vertical resolution of the monitor (in pixels)
cfg.stimSizeDegrees    = 8;    

% Calculate number of degrees per single pixel. Should be ~0.03
degreesPerPixel     = atan2d(.5 * dev.screenHeightCm, cfg.viewingDistance) / (.5 * cfg.verticalPixNr);
% Calculate the size of the stimulus in degrees
cfg.stimSizePixels = round(cfg.stimSizeDegrees / degreesPerPixel);

cfg.cyclesPerDegree = .27;  %From Fraessle et al
% createGratingTexture.m requires cycles/pixel: By default 0.05 cycles per pixel.
cfg.cyclesPerPixel  = cfg.cyclesPerDegree * degreesPerPixel;

% createGratingTexture.m requires speed of grating in cycles per second: 1 cycle per second by default.
cfg.degreesPerSec    = 15; %22.3 From Fraessle et al
cfg.cyclesPerSecond  = cfg.degreesPerSec * cfg.cyclesPerDegree;
cfg.tiltFromVertical = 0;              % If we need to counterbalance the motion direction between subjects, assign 180 or 0 degress alternatively
cfg.drawmask         = 0; %no gaussian mask over grating %TODO if we don't want this, declutter the corresponding bits of code
cfg.greenLuminanceMax = 1;
cfg.redLuminanceMax  = 1;
cfg.luminanceStep    = .05;
DATA.continuousReport(1,1).redLuminance   = cfg.redLuminance;   %dynamics will be recorded here
DATA.continuousReport(1,1).greenLuminance = cfg.greenLuminance;

%% Config instruction (report/no report) instruction cue
cfg.conditionCuePositionY = -50;       %position in pixels from the top of the gratings where the condition cues will be shown  
cfg.conditionCuePositionX = 10;        %we show two little circles. this is half the distance in pixels between them
cfg.conditionCueSize      = 10;        %size of each of the circles that cue the condition (report or no report)
cfg.conditionCueDuration  = 1;        %time before the grating stimuli are displayed but instructions (report/no report) are displayed

%% config trials
if cfg.practice
    cfg.nblocks                  = 2;
    cfg.ntrials                  = 4; %trials per block. *Make this a multiple of 4 to get balanced trials*
    cfg.trialDuration            = 5;
else
    cfg.nblocks                  = 10;                                       %TODO: Decide how many
    cfg.ntrials                  = 24; %trials per block. *Make this an even number*
    cfg.trialDuration            = 5;
end
cfg.reportTrialsProportion   = .5;
cfg.type1questionProportion  = .5; %continuous report and type1 question will be fully crossed for .25 each
cfg.reportTrialsNumber       = floor(cfg.reportTrialsProportion * cfg.ntrials);
cfg.type1questionNumber      = floor(cfg.type1questionProportion * cfg.ntrials);


%% Define conditions if this is a staircase
% Overwrite a lot of the previous stuff if you are staircasing stimuli luminance 
if cfg.doStaircase && cfg.rivalryStimuli
    cfg.nblocks                  = 1;
    cfg.ntrials                  = 50; %TODO: But can stop sooner according to decision rule
    cfg.trialDuration            = 8;
    cfg.reportTrialsNumber       = cfg.ntrials;
    cfg.type1questionNumber      = 0;
elseif cfg.doStaircase && ~cfg.rivalryStimuli
    cfg.nblocks                  = 1;
    cfg.ntrials                  = 50; %TODO: But can stop sooner according to decision rule
    cfg.reportTrialsNumber       = floor(cfg.reportTrialsProportion * cfg.ntrials);
    cfg.type1questionNumber      = cfg.ntrials;
end


%% Set up duration staircase for the non-rivalry experiment

cfg.durationDiffMin = .05;
cfg.durationDiffMax = cfg.trialDuration;
cfg.durationStep    = .05;
cfg.initialDurationDiff_CR   = .3; % difference between the duration of one colour and half the trial length
cfg.initialDurationDiff_noCR = .3;

threshCR = cfg.initialDurationDiff_CR;
threshNoCR = cfg.initialDurationDiff_noCR;

% Retrieve threshold values from staircase run
if ~cfg.doStaircase
    trial2avg=10; % base the threshold on the last trialtomean trials
    fact2mult= 1; % multiplies the training threshold by fact2mult to produce the actual threshold
    
    train = [cfg.dataPathSubj filesep 'noReport_experimentStaircase.mat'];
    if exist(train, 'file')
        fromStaircase=load(train);
        
        durationDifference = [fromStaircase.DATA.continuousReport.durationDifference];
        durationDifference = reshape(durationDifference, fromStaircase.cfg.nblocks, fromStaircase.cfg.ntrials)';
        durationDifferenceCR = durationDifference(logical(fromStaircase.DATA.trialDef.reportTrial'));
        durationDifferenceNoCR = durationDifference(logical(~fromStaircase.DATA.trialDef.reportTrial'));
       
        threshCR = mean(durationDifferenceCR(end-trial2avg+1:end))*fact2mult;
        fprintf('Previous threshold with continuous report is: %.3f \n',threshCR);
        threshvalidate=input('Validate by pressing y, or enter a new threshold: ','s');
        while isempty(threshvalidate)
            threshvalidate=input('Validate by pressing y, or enter a new threshold: ','s');
        end
        while ~strcmp(threshvalidate,'y')
            threshCR=str2double(threshvalidate);
            fprintf('You entered as threshold for continuous report: %.3f\n',threshCR);
            threshvalidate=input('Validate by pressing y, or enter a new threshold: ','s');
        end
        
        threshNoCR = mean(durationDifferenceNoCR(end-trial2avg+1:end))*fact2mult;
        fprintf('Previous threshold without continuous report is: %.3f \n',threshNoCR);
        threshvalidate=input('Validate by pressing y, or enter a new threshold: ','s');
        while isempty(threshvalidate)
            threshvalidate=input('Validate by pressing y, or enter a new threshold: ','s');
        end
        while ~strcmp(threshvalidate,'y')
            threshNoCR=str2double(threshvalidate);
            fprintf('You entered as threshold for no continuous report: %.3f\n',threshNoCR);
            threshvalidate=input('Validate by pressing y, or enter a new threshold: ','s');            
        end
        
    else
        threshCR   = str2double(input('Can''t find previous threshold for continuous report, input one (e.g. 0.3): ', 's'));
        fprintf('You entered as threshold for continuous report: %.3f\n',threshCR);
        threshvalidate=input('Validate by pressing y, or enter a new threshold: ','s');
        while ~strcmp(threshvalidate,'y')
            threshCR=str2double(threshvalidate);
            fprintf('You entered as threshold for continuous report: %.3f\n',threshCR);
            threshvalidate=input('Validate by pressing y, or enter a new threshold: ','s');            
        end
        
        threshNoCR = str2double(input('Can''t find previous threshold for no continuous report, input one (e.g. 0.3): ', 's'));
        fprintf('You entered as threshold for no continuous report: %.3f\n',threshNoCR);
        threshvalidate=input('Validate by pressing y, or enter a new threshold: ','s');
        while ~strcmp(threshvalidate,'y')
            threshNoCR=str2double(threshvalidate);
            fprintf('You entered as threshold for no continuous report: %.3f\n',threshNoCR);
            threshvalidate=input('Validate by pressing y, or enter a new threshold: ','s');            
        end
    end
end

if ~cfg.rivalryStimuli
    %Set up for continuous report and no report
    cfg.staircaseCR   = SetupStaircase(1, threshCR, [cfg.durationDiffMin cfg.durationDiffMax], [2 1]); 
    cfg.staircaseNoCR = SetupStaircase(1, threshNoCR, [cfg.durationDiffMin cfg.durationDiffMax], [2 1]);
end


%% Set up conditions

% These first ones are all for each block
cfg.reportTrial        = ones(cfg.reportTrialsNumber,1);
cfg.reportTrial        = padarray(cfg.reportTrial, cfg.ntrials-length(cfg.reportTrial), 0, 'post')';
cfg.type1questionTrial = ones(cfg.type1questionNumber,1);
cfg.type1questionTrial = padarray(cfg.type1questionTrial, (cfg.ntrials-length(cfg.type1questionTrial))/2, 'both')';

%% Shuffle conditions independently for each block 
for b = 1:cfg.nblocks
    shuffleOrder = shuffle(1:cfg.ntrials);
                                                                                                                        
    DATA.trialDef.reportTrial(b,:)          = cfg.reportTrial(shuffleOrder);
    DATA.trialDef.type1questionTrial(b,:)   = cfg.type1questionTrial(shuffleOrder);
end

trialsBalanced = ~any(diff([sum(sum(DATA.trialDef.type1questionTrial& DATA.trialDef.reportTrial)) ...
    sum(sum(~DATA.trialDef.type1questionTrial&~DATA.trialDef.reportTrial)) ...
    sum(sum(~DATA.trialDef.type1questionTrial&DATA.trialDef.reportTrial)) ...
    sum(sum(DATA.trialDef.type1questionTrial&~DATA.trialDef.reportTrial))]))            %#ok<NOPTS>
if ~trialsBalanced
    sprintf('not equal number of trials for each condition partial report x full report...')
end

%randomize other stuff
cfg.nPercepts = 2;
if ~cfg.rivalryStimuli
    for b = 1:cfg.nblocks
        longPercept = repmat([0,1], 1, cfg.ntrials/2); % assign randomly but equally Red or Green to be the longest percept
        longPercept = shuffle(longPercept); %and shuffle this
        for t = 1:cfg.ntrials
            DATA.continuousReport(b,t).replay.nPercepts = cfg.nPercepts;       % should the number of percepts be the same for all trials?
            DATA.continuousReport(b,t).replay.longPercept = longPercept(t); 
        end    
    end
end

%% config response buttons
%Set reponse device 
[cfg, dev] = setKeys4Responses(cfg, dev); 

%% config sound (used when subject forgets about condition)
%cfg.beep = MakeBeep(440,0.1);
%dev.pamaster = PsychPortAudio('Open', [], 1+8, 1,44100, 2, [],1);  % if the sound is not played on the headphones, try the other line instead
%PsychPortAudio('Start',dev.pamaster, 0,0,1);
%PsychPortAudio('Volume',dev.pamaster, 0.1)
%dev.paslave  = PsychPortAudio('OpenSlave', dev.pamaster, 1,2);

%% Open display
screens = Screen('Screens');
dev.screenNumber = max(screens);

%short function to get real black, white, grey values. Taken from PTB demo,
%might be totally unnecessary
dev = findColorValues(dev);

cfg.txtCol  = dev.white;

% Open a double buffered fullscreen window and set default background color to gray
[dev.wnd, dev.screenRect] = Screen('OpenWindow', dev.screenNumber, dev.gray);

% get the x,y centre coordinates
dev.centreScreenX       = (dev.screenRect(3) - dev.screenRect(1))/2;
dev.centreScreenY       = (dev.screenRect(4) - dev.screenRect(2))/2;

%% Config VAS for confidence ratings
cfg.maxConfRT          = Inf;            %secs
cfg.VAS.vertical       = 1;  
cfg.nSteps             = 100;           %may be approximate due to rounding of the VASrange/nsteps
cfg.VAS.bandWidth      = 20;                
cfg.VAS.stringLow      = 'Very unsure';
cfg.VAS.stringHigh     = 'Very sure';
if cfg.rivalryStimuli
    cfg.VAS.questionString = 'Confident of dominance?';
else
    cfg.VAS.questionString = 'Confident of longer percept?';
end
cfg.VAS.nBands         = 10;
cfg.VAS.bandLength     = round(dev.centreScreenY/10);     %width of each colour band in the confidence scale
cfg.VAS.colorLight     = dev.white * [1 1 1];
cfg.VAS.colorDark      = dev.black * [1 1 1];


%% Config mouse
dev.mouseId = GetMouseIndices;
dev.mouseId = dev.mouseId(1);


%% EXPERIMENT
% prevent writing to command line
ListenChar(2);
%% Display instructions
wrapatChars = 40;
DrawFormattedText(dev.wnd, cfg.expInstructions, 'center', 'center', dev.white, wrapatChars);
Screen('Flip', dev.wnd);

% Wait for start key. Complicated, but works for both keyboard and gamepad 
PsychHID('KbQueueCreate', dev.inputRivalryIndex); 
PsychHID('KbQueueStart', dev.inputRivalryIndex);
pressedKey = 0;
while ~pressedKey
    [pressedKey, firstPress, firstRelease] = PsychHID('KbQueueCheck', dev.inputRivalryIndex);
    if ~ismember(find(firstPress), cfg.startKey)
        pressedKey = 0;
    end
end
PsychHID('KbQueueStop', dev.inputRivalryIndex);
PsychHID('KbQueueFlush', dev.inputRivalryIndex);

%% Display trials 

for b = 1:cfg.nblocks
    for t = 1:cfg.ntrials

        % Create all textures to display the colour dynamic stimuli with adaptive luminance
        % dynamicGrating is a structure containing several textures.
        if cfg.doStaircase && cfg.rivalryStimuli
            dynamicGrating = createGratingTexture(DATA.continuousReport(b,t).redLuminance, DATA.continuousReport(b,t).greenLuminance);
        else
            dynamicGrating = createGratingTexture(cfg.redLuminance, cfg.greenLuminance);
        end

        if ~cfg.rivalryStimuli
            DATA = getReplayLikeTiming(DATA,b,t);
        end
        
        %Show gratings and record responses if required
        if cfg.rivalryStimuli
            DATA = showRivalry(dynamicGrating, b, t, DATA);
        else
            DATA = showNonRivalrousStimuli(dynamicGrating, b, t, DATA);
        end
        
        %Wait until they release all keys to avoid potential overlap
        %between continuous report and type 1
        DATA.continuousReport(b,t).endOfStimulus = Screen('Flip', dev.wnd);
        while KbCheck; end
        
        PsychHID('KbQueueStart', dev.inputRivalryIndex);
        
        while GetSecs < (DATA.continuousReport(b,t).endOfStimulus + 0.5)
        end
        
        [pressedKey, firstPress, firstRelease] = PsychHID('KbQueueCheck', dev.inputRivalryIndex);
        
        %Type 1 response
        if DATA.trialDef.type1questionTrial(b,t) 
            DATA = collectType1Response(b, t, DATA);
        end
        
        PsychHID('KbQueueStart', dev.inputRivalryIndex);
        
        %show confidence VAS
        if ~cfg.doStaircase
            DATA = collectVASjudge_vertical(b, t, DATA);
        end
        
        [pressedKey2, firstPress2, firstRelease2] = PsychHID('KbQueueCheck', dev.inputRivalryIndex);
        PsychHID('KbQueueStop', dev.inputRivalryIndex);
        PsychHID('KbQueueFlush', dev.inputRivalryIndex);
        
        DATA = store_keypresses(b,t,DATA,pressedKey,firstPress,firstRelease,pressedKey2,firstPress2,firstRelease2);
        
        %calculate dominance - will output result into the structure 
        %DATA.continuousReport
        DATA = calculateDominantPercept(b, t, DATA);
        
        %TODO with eyetracker: calculate dominance and output into the structure 
        %DATA.OKN
                
        %Compare reported dominance (if it exists TODO: OR OKN) to 2AFC (if it exists) 
        DATA = evaluateType1Response(b, t, DATA);
        
        %Staircase
        skipped = 1;
        if cfg.doStaircase
            skipped=0;
        elseif ~isnan(DATA.VAS(b,t).confidence)
            skipped=0;
        end
        if cfg.doStaircase && cfg.rivalryStimuli
            DATA = staircaseLuminance(b,t,DATA);
        elseif ~cfg.rivalryStimuli && DATA.trialDef.type1questionTrial(b,t) && ~skipped
            if DATA.trialDef.reportTrial(b,t)
                cfg.staircaseCR = StaircaseTrial(1, cfg.staircaseCR, DATA.type1Question(b,t).correct);
                cfg.staircaseCR = UpdateStaircase(1, cfg.staircaseCR, -cfg.durationStep);
            else
                cfg.staircaseNoCR = StaircaseTrial(1, cfg.staircaseNoCR, DATA.type1Question(b,t).correct);
                cfg.staircaseNoCR = UpdateStaircase(1, cfg.staircaseNoCR, -cfg.durationStep);
            end
        end
        
        %Go to next trial (self-paced)
        gotoNextTrial(b,t)

    end
    save([cfg.dataPathSubj filesep 'noReport_experiment_block' num2str(b) '_' datestr(now,'dd-mmm-yy_HH-MM-SS') '.mat']);
end
PsychHID('KbQueueRelease', dev.inputRivalryIndex);
Screen('CloseAll')
ShowCursor
endExperimentTime = toc(startExperimentTime);
ListenChar()

if cfg.practice, suffix = 'Practice'; else suffix = ''; end
if cfg.doStaircase, suffix = 'Staircase'; end

if exist([cfg.dataPathSubj filesep 'noReport_experiment' suffix '.mat'], 'file')
    save([cfg.dataPathSubj filesep 'noReport_experiment' suffix datestr(now,'dd-mmm-yy_HH-MM-SS') '.mat']);
else
    save([cfg.dataPathSubj filesep 'noReport_experiment' suffix '.mat']);
end


if cfg.doStaircase && cfg.rivalryStimuli
    greenLuminance = [DATA.continuousReport.greenLuminance];  % ?? isn't this the wrong order?
    redLuminance   = [DATA.continuousReport.redLuminance];    % ??
    % suggestion:
    % greenLuminance = reshape([DATA.continuousReport.greenLuminance],cfg.nblocks,cfg.ntrials)
    % greenLuminance = greenLuminance'
    % greenLuminance = greenLuminance(:)
    figure; hold on
    plot(greenLuminance, 'g-o');
    plot(redLuminance,   'r-o');
    ylabel('Luminance');
    xlabel('Trial nr');
    title('Staircase')
    
    sprintf(['Staircase Red: ' num2str(redLuminance(end))])
    sprintf(['Staircase Green: ' num2str(greenLuminance(end))])

end

if ~cfg.rivalryStimuli
    durationDifference = [DATA.continuousReport.durationDifference];
    durationDifference = reshape(durationDifference, cfg.nblocks, cfg.ntrials)';
    durationDifferenceCR = durationDifference(logical(DATA.trialDef.reportTrial'));
    durationDifferenceNoCR = durationDifference(logical(~DATA.trialDef.reportTrial'));
    
    figure; hold on
    plot(durationDifferenceCR, 'b-o');
    plot(durationDifferenceNoCR,   'm-o');
    legend('Cont report', 'No Cont Report')
    ylabel('duration difference');
    %xlabel('Trial nr');
    title('Staircase')
    
    sprintf(['Staircase CR: ' num2str(durationDifferenceCR(end))])
    sprintf(['Staircase no CR: ' num2str(durationDifferenceNoCR(end))])
    
end


sprintf(['This took ' secs2hms(endExperimentTime)])
