# Supplementary material for: Response-Related Signals Increase Confidence But Not Metacognitive Performance
Source: eNeuro. 2020 May 20;7(3):ENEURO.0326-19.2020. doi: 10.1523/ENEURO.0326-19.2020 (PMC7240286; doi:10.1523/ENEURO.0326-19.2020)
Supplement: Extended Data — Supplementary Experimental codes, raw data, analysis, and simulation files. Download Extended Data, ZIP file. [file enu-eN-NWR-0326-19-s01.zip › filevich_metareport_revised/data/allsubjects.csv]

subject	trial	reportTrial	type1Trial	longPercept	signal	noneSecs	bothSecs	greenSecs	redSecs	greenSecs_full	redSecs_full	type1Response	correct	type1RT	confidence	accuracy	type1proxy	goodProxy	proxyIsLongerPercept
041AR	1	1	0	r	0.210000	0.740000	0.000000	1.800000	2.460000	1.80	2.49	NaN	NaN	NaN	0.449216	0.624000	r	NaN	1	5.287478
041AR	2	1	0	g	0.210000	0.760000	0.000000	2.110000	2.130000	2.12	2.13	NaN	NaN	NaN	0.878824	0.672000	r	NaN	0	5.162729
041AR	3	0	0	g	0.090000	5.000000	0.000000	0.000000	0.000000	0.00	0.00	NaN	NaN	NaN	0.645686	NaN	NaN	NaN	NaN	3.630495
041AR	4	1	1	g	0.210000	0.920000	0.000000	2.080000	2.000000	2.10	2.00	r	0	0.501735	0.769020	0.626000	g	0	1	4.579883
041AR	5	0	0	r	0.090000	5.000000	0.000000	0.000000	0.000000	0.00	0.00	NaN	NaN	NaN	0.346863	NaN	NaN	NaN	NaN	5.394583
041AR	6	0	1	r	0.090000	5.000000	0.000000	0.000000	0.000000	0.02	0.00	r	1	1.056605	0.660196	NaN	NaN	NaN	NaN	4.730350
041AR	7	0	0	r	0.090000	5.000000	0.000000	0.000000	0.000000	0.00	0.00	NaN	NaN	NaN	0.267059	NaN	NaN	NaN	NaN	3.847515
041AR	8	1	1	r	0.260000	0.700000	0.000000	1.800000	2.500000	1.82	2.50	g	0	0.476277	0.544706	0.588000	r	0	1	4.613971
041AR	9	0	1	r	0.090000	5.000000	0.000000	0.000000	0.000000	0.02	0.00	r	1	1.177546	0.743725	NaN	NaN	NaN	NaN	4.263943
041AR	10	0	0	r	0.050000	5.000000	0.000000	0.000000	0.000000	0.00	0.00	NaN	NaN	NaN	0.151961	NaN	NaN	NaN	NaN	3.730894
041AR	11	1	0	r	0.310000	0.900000	0.000000	1.820000	2.280000	1.82	2.28	NaN	NaN	NaN	0.763725	0.624000	r	NaN	1	3.330934
041AR	12	1	0	g	0.310000	0.730000	0.000000	2.560000	1.710000	2.56	1.71	NaN	NaN	NaN	0.839020	0.590000	g	NaN	1	3.464246
041AR	13	0	0	g	0.050000	5.000000	0.000000	0.000000	0.000000	0.00	0.00	NaN	NaN	NaN	0.559020	NaN	NaN	NaN	NaN	3.997356
041AR	14	1	1	g	0.310000	0.850000	0.000000	2.460000	1.690000	2.46	1.71	g	1	0.575350	0.452745	0.560000	g	1	1	3.464333
041AR	15	1	1	r	0.310000	0.680000	0.000000	2.030000	2.290000	2.03	2.31	r	1	0.477524	0.776078	0.716000	r	1	1	3.714160
041AR	16	0	1	g	0.050000	5.000000	0.000000	0.000000	0.000000	0.00	0.02	r	0	1.218584	0.226078	NaN	NaN	NaN	NaN	4.130745
041AR	17	0	1	g	0.100000	5.000000	0.000000	0.000000	0.000000	0.02	0.00	r	0	0.963078	0.641176	NaN	NaN	NaN	NaN	4.213878
041AR	18	0	1	g	0.150000	5.000000	0.000000	0.000000	0.000000	0.00	0.02	g	1	0.990227	0.606667	NaN	NaN	NaN	NaN	5.530406
041AR	19	1	0	g	0.260000	0.680000	0.000000	2.250000	2.070000	2.25	2.07	NaN	NaN	NaN	0.591765	0.738000	g	NaN	1	3.514225
041AR	20	1	1	g	0.260000	0.810000	0.000000	2.480000	1.710000	2.48	1.73	r	0	0.478289	0.572745	0.588000	g	0	1	3.664290
041AR	21	0	1	r	0.150000	5.000000	0.000000	0.000000	0.000000	0.00	0.02	r	1	0.870057	0.480196	NaN	NaN	NaN	NaN	3.830799
041AR	22	1	0	g	0.310000	0.840000	0.000000	2.230000	1.930000	2.23	1.93	NaN	NaN	NaN	0.393922	0.706000	g	NaN	1	2.664486
041AR	23	1	1	r	0.310000	0.810000	0.000000	2.060000	2.130000	2.06	2.15	r	1	0.459062	0.522157	0.694000	r	1	1	5.013744
041AR	24	0	0	r	0.100000	5.000000	0.000000	0.000000	0.000000	0.00	0.00	NaN	NaN	NaN	0.578627	NaN	NaN	NaN	NaN	4.530680
041AR	25	1	1	g	0.310000	0.880000	0.000000	2.360000	1.760000	2.36	1.78	r	0	0.635007	0.446667	0.562000	g	0	1	4.564115
041AR	26	0	0	r	0.100000	5.000000	0.000000	0.000000	0.000000	0.00	0.00	NaN	NaN	NaN	0.723922	NaN	NaN	NaN	NaN	2.997785
041AR	28	1	1	g	0.360000	0.880000	0.000000	2.260000	1.860000	2.28	1.86	g	1	0.505682	0.960000	0.666000	g	1	1	3.814227
041AR	29	0	1	g	0.100000	5.000000	0.000000	0.000000	0.000000	0.02	0.00	g	1	0.847367	0.774118	NaN	NaN	NaN	NaN	3.930755
041AR	30	1	0	r	0.310000	0.760000	0.000000	2.060000	2.180000	2.06	2.18	NaN	NaN	NaN	0.858431	0.716000	r	NaN	1	3.147665
041AR	31	0	0	r	0.100000	5.000000	0.000000	0.000000	0.000000	0.00	0.00	NaN	NaN	NaN	0.833922	NaN	NaN	NaN	NaN	2.797830
041AR	32	1	0	g	0.310000	0.790000	0.000000	2.510000	1.700000	2.51	1.70	NaN	NaN	NaN	0.827647	0.566000	g	NaN	1	3.597537
041AR	33	1	0	g	0.310000	0.940000	0.000000	2.320000	1.740000	2.32	1.74	NaN	NaN	NaN	0.889608	0.526000	g	NaN	1	2.930903
041AR	34	0	0	r	0.100000	5.000000	0.000000	0.000000	0.000000	0.00	0.00	NaN	NaN	NaN	0.999020	NaN	NaN	NaN	NaN	3.214354
041AR	35	0	0	g	0.100000	5.000000	0.000000	0.000000	0.000000	0.00	0.00	NaN	NaN	NaN	0.886667	NaN	NaN	NaN	NaN	3.897324
041AR	36	0	1	g	0.100000	5.000000	0.000000	0.000000	0.000000	0.00	0.02	g	1	1.408616	0.827059	NaN	NaN	NaN	NaN	3.847373
041AR	37	1	0	g	0.310000	0.770000	0.000000	2.260000	1.970000	2.26	1.97	NaN	NaN	NaN	0.836863	0.696000	g	NaN	1	3.181096
041AR	38	0	1	r	0.050000	5.000000	0.000000	0.000000	0.000000	0.00	0.02	g	0	1.029762	0.776471	NaN	NaN	NaN	NaN	4.380592
041AR	39	0	1	g	0.100000	5.000000	0.000000	0.000000	0.000000	0.02	0.00	g	1	0.964264	0.453137	NaN	NaN	NaN	NaN	4.197362
041AR	40	1	0	r	0.310000	0.800000	0.000000	2.130000	2.070000	2.13	2.07	NaN	NaN	NaN	0.965294	0.694000	g	NaN	0	3.397549
041AR	41	0	0	g	0.100000	5.000000	0.000000	0.000000	0.000000	0.00	0.00	NaN	NaN	NaN	0.794118	NaN	NaN	NaN	NaN	3.131022
041AR	42	0	0	r	0.100000	5.000000	0.000000	0.000000	0.000000	0.00	0.00	NaN	NaN	NaN	0.381961	NaN	NaN	NaN	NaN	3.814193
041AR	43	1	1	r	0.310000	0.750000	0.000000	2.010000	2.240000	2.01	2.26	r	1	0.525212	0.973333	0.702000	r	1	1	3.780869
041AR	44	0	1	r	0.100000	5.000000	0.000000	0.000000	0.000000	0.02	0.00	r	1	1.281440	0.487059	NaN	NaN	NaN	NaN	6.196671
041AR	45	1	1	r	0.310000	0.900000	0.000000	1.520000	2.580000	1.54	2.58	r	1	0.497237	0.732745	0.558000	r	1	1	3.381004
041AR	46	0	1	g	0.050000	5.000000	0.000000	0.000000	0.000000	0.00	0.02	r	0	1.616906	0.094510	NaN	NaN	NaN	NaN	4.713824
041AR	47	1	0	r	0.260000	0.620000	0.000000	2.090000	2.290000	2.09	2.29	NaN	NaN	NaN	0.874314	0.720000	r	NaN	1	2.781044
041AR	48	1	1	g	0.260000	0.570000	0.000000	2.640000	1.790000	2.64	1.81	g	1	0.754299	0.466471	0.618000	g	1	1	4.013957
041AR	50	0	0	r	0.100000	5.000000	0.000000	0.000000	0.000000	0.00	0.00	NaN	NaN	NaN	0.313137	NaN	NaN	NaN	NaN	4.113992
041AR	51	1	1	g	0.260000	0.650000	0.000000	2.590000	1.760000	2.59	1.78	g	1	0.532871	0.473333	0.618000	g	1	1	3.397637
041AR	52	0	0	g	0.100000	5.000000	0.000000	0.000000	0.000000	0.00	0.00	NaN	NaN	NaN	0.400392	NaN	NaN	NaN	NaN	4.147161
041AR	53	1	0	g	0.210000	0.770000	0.000000	2.280000	1.950000	2.28	1.95	NaN	NaN	NaN	0.316275	0.574000	g	NaN	1	2.714578
041AR	54	0	1	g	0.100000	5.000000	0.000000	0.000000	0.000000	0.02	0.00	r	0	1.108673	0.604706	NaN	NaN	NaN	NaN	4.130748
041AR	55	1	0	g	0.210000	0.570000	0.000000	2.570000	1.860000	2.57	1.86	NaN	NaN	NaN	0.853333	0.626000	g	NaN	1	3.530865
041AR	56	1	0	r	0.210000	0.780000	0.000000	1.910000	2.310000	1.91	2.31	NaN	NaN	NaN	0.666471	0.582000	r	NaN	1	2.431374
041AR	57	0	1	r	0.150000	5.000000	0.000000	0.000000	0.000000	0.00	0.02	r	1	0.997968	0.576863	NaN	NaN	NaN	NaN	5.080312
041AR	58	0	0	r	0.150000	5.000000	0.000000	0.000000	0.000000	0.00	0.00	NaN	NaN	NaN	0.154510	NaN	NaN	NaN	NaN	3.530946
041AR	59	1	0	r	0.210000	0.680000	0.000000	1.860000	2.460000	1.86	2.46	NaN	NaN	NaN	0.589412	0.594000	r	NaN	1	2.981019
041AR	60	0	0	r	0.150000	5.000000	0.000000	0.000000	0.000000	0.00	0.00	NaN	NaN	NaN	0.264510	NaN	NaN	NaN	NaN	3.230877
041AR	61	1	1	g	0.210000	0.760000	0.000000	2.420000	1.820000	2.42	1.84	g	1	0.470248	0.800784	0.608000	g	1	1	3.580965
041AR	62	0	1	r	0.150000	5.000000	0.000000	0.000000	0.000000	0.02	0.00	r	1	0.881135	0.892941	NaN	NaN	NaN	NaN	3.314291
041AR	63	0	0	g	0.100000	5.000000	0.000000	0.000000	0.000000	0.00	0.00	NaN	NaN	NaN	0.578431	NaN	NaN	NaN	NaN	3.330969
041AR	64	0	0	g	0.100000	5.000000	0.000000	0.000000	0.000000	0.00	0.00	NaN	NaN	NaN	0.446275	NaN	NaN	NaN	NaN	3.081080
041AR	66	0	1	r	0.100000	5.000000	0.000000	0.000000	0.000000	0.00	0.02	r	1	0.881018	0.422549	NaN	NaN	NaN	NaN	4.513885
041AR	67	1	1	r	0.160000	0.900000	0.000000	2.020000	2.080000	2.02	2.10	r	1	0.392192	0.744706	0.684000	r	1	1	2.781144
041AR	68	1	0	r	0.160000	0.770000	0.000000	2.000000	2.230000	2.00	2.23	NaN	NaN	NaN	0.533333	0.594000	r	NaN	1	3.180835
041AR	69	0	1	g	0.100000	5.000000	0.000000	0.000000	0.000000	0.02	0.00	g	1	1.000290	0.305686	NaN	NaN	NaN	NaN	3.497536
041AR	70	1	1	g	0.160000	0.950000	0.000000	2.010000	2.040000	2.03	2.04	g	1	0.339811	0.144510	0.660000	r	0	0	3.014301
041AR	71	1	1	g	0.110000	0.780000	0.000000	2.330000	1.890000	2.33	1.91	g	1	0.466386	0.798824	0.632000	g	1	1	2.881138
041AR	72	0	1	r	0.050000	5.000000	0.000000	0.000000	0.000000	0.02	0.00	r	1	1.119790	0.795098	NaN	NaN	NaN	NaN	4.347256
041AR	73	1	1	r	0.110000	0.870000	0.000000	1.950000	2.180000	1.97	2.18	r	1	0.869307	0.523529	0.612000	r	1	1	4.114110
041AR	74	1	1	r	0.060000	0.630000	0.000000	2.290000	2.080000	2.29	2.10	g	0	0.347068	0.887255	0.686000	g	1	0	3.397550
041AR	75	1	0	r	0.110000	0.660000	0.000000	1.970000	2.370000	1.97	2.37	NaN	NaN	NaN	0.592549	0.662000	r	NaN	1	2.864576
041AR	76	1	1	r	0.110000	0.770000	0.000000	1.930000	2.300000	1.95	2.30	g	0	0.588420	0.665686	0.648000	r	0	1	3.814157
041AR	77	0	1	r	0.050000	5.000000	0.000000	0.000000	0.000000	0.02	0.00	g	0	1.190068	0.457647	NaN	NaN	NaN	NaN	4.413889
041AR	78	1	0	g	0.160000	0.740000	0.000000	2.390000	1.870000	2.39	1.87	NaN	NaN	NaN	0.443725	0.618000	g	NaN	1	3.497624
041AR	79	0	1	r	0.100000	5.000000	0.000000	0.000000	0.000000	0.00	0.02	r	1	1.288899	0.224510	NaN	NaN	NaN	NaN	4.863872
041AR	80	0	1	g	0.100000	5.000000	0.000000	0.000000	0.000000	0.02	0.00	r	0	1.097387	0.485882	NaN	NaN	NaN	NaN	3.830801
041AR	81	0	1	r	0.150000	5.000000	0.000000	0.000000	0.000000	0.00	0.02	g	0	1.106292	0.141569	NaN	NaN	NaN	NaN	3.697445
041AR	82	1	1	g	0.160000	0.800000	0.000000	2.390000	1.810000	2.39	1.83	g	1	0.338527	0.641373	0.586000	g	1	1	2.514510
041AR	83	1	0	r	0.160000	0.750000	0.000000	1.970000	2.280000	1.97	2.28	NaN	NaN	NaN	0.562745	0.660000	r	NaN	1	4.563881
041AR	84	1	1	r	0.160000	0.650000	0.010000	1.870000	2.470000	1.89	2.47	g	0	0.921017	0.464706	0.556000	r	0	1	4.147376
041AR	85	0	0	r	0.200000	5.000000	0.000000	0.000000	0.000000	0.00	0.00	NaN	NaN	NaN	0.149804	NaN	NaN	NaN	NaN	3.064252
041AR	86	0	0	g	0.200000	5.000000	0.000000	0.000000	0.000000	0.00	0.00	NaN	NaN	NaN	0.844902	NaN	NaN	NaN	NaN	2.797707
041AR	87	0	0	g	0.200000	5.000000	0.000000	0.000000	0.000000	0.00	0.00	NaN	NaN	NaN	0.951569	NaN	NaN	NaN	NaN	2.814521
041AR	88	1	1	g	0.210000	0.680000	0.000000	2.210000	2.110000	2.23	2.11	g	1	0.413147	0.864118	0.690000	g	1	1	3.764201
041AR	89	0	1	r	0.200000	5.000000	0.000000	0.000000	0.000000	0.00	0.02	r	1	0.882068	0.645098	NaN	NaN	NaN	NaN	3.680772
041AR	90	1	0	r	0.210000	0.740000	0.000000	1.720000	2.540000	1.72	2.54	NaN	NaN	NaN	0.968235	0.602000	r	NaN	1	3.464312
041AR	91	0	0	g	0.200000	5.000000	0.000000	0.000000	0.000000	0.00	0.00	NaN	NaN	NaN	0.559804	NaN	NaN	NaN	NaN	2.647804
041AR	92	0	0	g	0.200000	5.000000	0.000000	0.000000	0.000000	0.00	0.00	NaN	NaN	NaN	0.542353	NaN	NaN	NaN	NaN	2.747712
041AR	93	0	0	g	0.200000	5.000000	0.000000	0.000000	0.000000	0.00	0.00	NaN	NaN	NaN	0.688627	NaN	NaN	NaN	NaN	2.931110
041AR	94	1	0	g	0.210000	0.880000	0.000000	2.250000	1.870000	2.25	1.87	NaN	NaN	NaN	0.510980	0.560000	g	NaN	1	3.647561
041AR	95	0	1	g	0.200000	5.000000	0.000000	0.000000	0.000000	0.02	0.00	g	1	1.119037	0.601569	NaN	NaN	NaN	NaN	4.480590
041AR	96	1	0	g	0.210000	0.860000	0.000000	2.180000	1.960000	2.18	1.96	NaN	NaN	NaN	0.819216	0.664000	g	NaN	1	2.298108
041AR	97	1	0	g	0.210000	0.750000	0.000000	2.510000	1.740000	2.51	1.74	NaN	NaN	NaN	0.535882	0.596000	g	NaN	1	2.947827
041AR	98	0	1	g	0.150000	5.000000	0.000000	0.000000	0.000000	0.02	0.00	r	0	1.145229	0.778627	NaN	NaN	NaN	NaN	3.647492
041AR	99	0	0	g	0.200000	5.000000	0.000000	0.000000	0.000000	0.00	0.00	NaN	NaN	NaN	0.830588	NaN	NaN	NaN	NaN	2.631135
041AR	100	1	0	r	0.210000	0.790000	0.000000	1.750000	2.460000	1.75	2.46	NaN	NaN	NaN	0.689216	0.612000	r	NaN	1	3.047713
041AR	101	1	0	r	0.210000	0.920000	0.000000	1.940000	2.140000	1.94	2.14	NaN	NaN	NaN	0.858824	0.660000	r	NaN	1	2.314674
041AR	102	1	0	r	0.210000	0.970000	0.000000	1.960000	2.070000	1.96	2.07	NaN	NaN	NaN	1.000000	0.608000	r	NaN	1	3.647582
041AR	103	0	1	g	0.200000	5.000000	0.000000	0.000000	0.000000	0.00	0.02	g	1	0.936389	0.731765	NaN	NaN	NaN	NaN	3.314359
041AR	104	0	0	g	0.200000	5.000000	0.000000	0.000000	0.000000	0.00	0.00	NaN	NaN	NaN	0.279804	NaN	NaN	NaN	NaN	2.731244
041AR	105	0	1	g	0.200000	5.000000	0.000000	0.000000	0.000000	0.00	0.02	g	1	2.536355	0.357255	NaN	NaN	NaN	NaN	5.496931
041AR	106	1	1	r	0.210000	0.820000	0.000000	2.040000	2.140000	2.04	2.16	r	1	0.355121	0.933333	0.680000	r	1	1	3.214303
041AR	107	0	1	r	0.150000	5.000000	0.000000	0.000000	0.000000	0.00	0.02	g	0	0.984472	0.840392	NaN	NaN	NaN	NaN	3.397715
041AR	108	1	1	r	0.160000	0.530000	0.000000	2.250000	2.220000	2.25	2.24	r	1	0.565721	0.605490	0.726000	g	0	0	3.497535
041AR	109	0	0	g	0.200000	5.000000	0.000000	0.000000	0.000000	0.00	0.00	NaN	NaN	NaN	0.518431	NaN	NaN	NaN	NaN	3.097615
041AR	110	1	1	g	0.160000	0.840000	0.000000	2.290000	1.870000	2.29	1.89	g	1	0.521033	0.537059	0.600000	g	1	1	2.964280
041AR	111	0	1	r	0.200000	5.000000	0.000000	0.000000	0.000000	0.02	0.00	r	1	0.849466	0.955882	NaN	NaN	NaN	NaN	3.414225
041AR	112	1	0	r	0.110000	0.580000	0.000000	2.230000	2.190000	2.23	2.19	NaN	NaN	NaN	0.696863	0.690000	g	NaN	0	2.081342
041AR	113	1	1	g	0.110000	0.640000	0.000000	2.070000	2.290000	2.09	2.29	g	1	0.483867	0.223725	0.660000	r	0	0	3.180983
041AR	114	0	0	g	0.200000	5.000000	0.000000	0.000000	0.000000	0.00	0.00	NaN	NaN	NaN	0.772941	NaN	NaN	NaN	NaN	3.597475
041AR	115	0	0	g	0.200000	5.000000	0.000000	0.000000	0.000000	0.00	0.00	NaN	NaN	NaN	0.491569	NaN	NaN	NaN	NaN	2.864409
041AR	116	0	0	g	0.200000	5.000000	0.000000	0.000000	0.000000	0.00	0.00	NaN	NaN	NaN	0.700000	NaN	NaN	NaN	NaN	2.930978
041AR	117	1	1	r	0.110000	0.650000	0.000000	1.990000	2.360000	2.01	2.36	r	1	0.407365	0.634314	0.644000	r	1	1	3.014429
041AR	118	0	1	r	0.200000	5.000000	0.000000	0.000000	0.000000	0.00	0.02	r	1	0.927215	0.479216	NaN	NaN	NaN	NaN	3.097705
041AR	119	1	0	r	0.060000	0.630000	0.000000	2.040000	2.330000	2.04	2.33	NaN	NaN	NaN	0.752941	0.670000	r	NaN	1	2.747850
041AR	120	1	1	r	0.060000	0.740000	0.000000	2.150000	2.110000	2.15	2.13	r	1	0.372065	0.897255	0.666000	g	0	0	2.414596
041AR	121	0	0	g	0.150000	5.000000	0.000000	0.000000	0.000000	0.00	0.00	NaN	NaN	NaN	0.576667	NaN	NaN	NaN	NaN	3.347574
041AR	122	0	0	r	0.150000	5.000000	0.000000	0.000000	0.000000	0.00	0.00	NaN	NaN	NaN	0.590784	NaN	NaN	NaN	NaN	4.164090
041AR	123	1	0	g	0.060000	0.770000	0.000000	2.040000	2.190000	2.04	2.19	NaN	NaN	NaN	0.843922	0.654000	r	NaN	0	3.547544
041AR	124	1	0	g	0.060000	0.600000	0.000000	2.150000	2.250000	2.15	2.25	NaN	NaN	NaN	0.580980	0.694000	r	NaN	0	3.297627
041AR	125	1	1	r	0.060000	0.780000	0.000000	2.020000	2.200000	2.02	2.22	r	1	0.531461	0.872941	0.622000	r	1	1	2.731237
041AR	126	1	1	r	0.050000	0.650000	0.000000	2.240000	2.110000	2.24	2.13	r	1	0.566862	0.112745	0.684000	g	0	0	2.647850
041AR	127	0	0	r	0.150000	5.000000	0.000000	0.000000	0.000000	0.00	0.00	NaN	NaN	NaN	0.695882	NaN	NaN	NaN	NaN	3.164431
041AR	128	0	1	r	0.150000	5.000000	0.000000	0.000000	0.000000	0.02	0.00	r	1	0.969803	0.674118	NaN	NaN	NaN	NaN	3.247659
041AR	129	1	0	g	0.050000	0.740000	0.000000	2.200000	2.060000	2.20	2.06	NaN	NaN	NaN	0.513333	0.666000	g	NaN	1	3.347610
041AR	130	0	0	g	0.150000	5.000000	0.000000	0.000000	0.000000	0.00	0.00	NaN	NaN	NaN	0.873137	NaN	NaN	NaN	NaN	3.314226
041AR	131	1	1	g	0.050000	0.620000	0.000000	1.990000	2.390000	2.01	2.39	g	1	0.537971	0.425294	0.666000	r	0	0	3.031115
041AR	132	0	0	r	0.150000	5.000000	0.000000	0.000000	0.000000	0.00	0.00	NaN	NaN	NaN	0.515686	NaN	NaN	NaN	NaN	3.047709
041AR	133	0	1	g	0.150000	5.000000	0.000000	0.000000	0.000000	0.02	0.00	g	1	1.033925	0.251961	NaN	NaN	NaN	NaN	2.981111
041AR	134	1	1	g	0.050000	0.850000	0.000000	2.180000	1.970000	2.18	1.99	g	1	0.377065	0.674118	0.610000	g	1	1	2.497906
041AR	135	1	0	r	0.050000	0.700000	0.000000	1.940000	2.360000	1.94	2.36	NaN	NaN	NaN	0.785686	0.664000	r	NaN	1	2.014731
041AR	136	0	1	g	0.100000	5.000000	0.000000	0.000000	0.000000	0.00	0.02	g	1	0.937862	0.982157	NaN	NaN	NaN	NaN	3.597498
041AR	137	0	1	g	0.100000	5.000000	0.000000	0.000000	0.000000	0.00	0.02	g	1	1.011992	0.893922	NaN	NaN	NaN	NaN	4.680507
041AR	138	1	0	r	0.050000	0.700000	0.000000	2.180000	2.120000	2.18	2.12	NaN	NaN	NaN	0.775882	0.684000	g	NaN	0	3.597504
041AR	139	0	1	g	0.050000	5.000000	0.000000	0.000000	0.000000	0.02	0.00	r	0	0.940110	0.804510	NaN	NaN	NaN	NaN	2.931053
041AR	140	1	1	r	0.050000	0.780000	0.000000	1.890000	2.330000	1.91	2.33	r	1	0.501177	0.578431	0.680000	r	1	1	3.114264
041AR	141	0	0	g	0.100000	5.000000	0.000000	0.000000	0.000000	0.00	0.00	NaN	NaN	NaN	0.592745	NaN	NaN	NaN	NaN	2.931200
041AR	142	0	1	r	0.100000	5.000000	0.000000	0.000000	0.000000	0.00	0.02	r	1	0.967834	0.746863	NaN	NaN	NaN	NaN	2.947624
041AR	143	1	0	r	0.050000	0.730000	0.000000	2.090000	2.180000	2.09	2.18	NaN	NaN	NaN	0.443922	0.586000	r	NaN	1	2.997800
041AR	144	1	1	r	0.050000	0.750000	0.000000	1.910000	2.340000	1.93	2.34	r	1	0.368268	0.789020	0.648000	r	1	1	3.497626
041AR	145	0	1	g	0.100000	5.000000	0.000000	0.000000	0.000000	0.02	0.00	r	0	1.431451	0.484706	NaN	NaN	NaN	NaN	4.830591
041AR	146	0	0	r	0.150000	5.000000	0.000000	0.000000	0.000000	0.00	0.00	NaN	NaN	NaN	0.236471	NaN	NaN	NaN	NaN	3.297562
041AR	147	0	1	g	0.150000	5.000000	0.000000	0.000000	0.000000	0.02	0.00	g	1	0.987147	0.523922	NaN	NaN	NaN	NaN	3.431015
041AR	148	0	0	g	0.150000	5.000000	0.000000	0.000000	0.000000	0.00	0.00	NaN	NaN	NaN	0.295490	NaN	NaN	NaN	NaN	3.514341
041AR	149	0	0	r	0.150000	5.000000	0.000000	0.000000	0.000000	0.00	0.00	NaN	NaN	NaN	0.470588	NaN	NaN	NaN	NaN	3.147704
041AR	150	1	1	r	0.050000	0.790000	0.000000	2.200000	2.010000	2.20	2.03	r	1	0.399974	0.522549	0.626000	g	0	0	3.147553
041AR	151	0	0	g	0.150000	5.000000	0.000000	0.000000	0.000000	0.00	0.00	NaN	NaN	NaN	0.483725	NaN	NaN	NaN	NaN	3.564262
041AR	152	0	1	g	0.150000	5.000000	0.000000	0.000000	0.000000	0.00	0.02	r	0	1.110557	0.471961	NaN	NaN	NaN	NaN	3.880664
041AR	153	0	0	g	0.200000	5.000000	0.000000	0.000000	0.000000	0.00	0.00	NaN	NaN	NaN	0.030392	NaN	NaN	NaN	NaN	2.864365
041AR	154	1	1	r	0.050000	0.750000	0.000000	2.160000	2.090000	2.16	2.11	g	0	0.380517	0.472549	0.654000	g	1	0	2.631109
041AR	155	1	0	r	0.100000	0.780000	0.000000	1.860000	2.360000	1.86	2.36	NaN	NaN	NaN	0.800392	0.592000	r	NaN	1	3.164173
041AR	156	0	1	r	0.200000	5.000000	0.000000	0.000000	0.000000	0.02	0.00	r	1	1.188328	0.953137	NaN	NaN	NaN	NaN	3.547521
041AR	158	1	0	g	0.100000	0.860000	0.000000	2.450000	1.690000	2.45	1.69	NaN	NaN	NaN	0.443725	0.608000	g	NaN	1	2.497813
041AR	159	1	1	r	0.100000	0.480000	0.000000	2.580000	1.940000	2.58	1.96	g	0	0.924668	0.255882	0.682000	g	1	0	2.964426
041AR	160	1	1	g	0.150000	0.910000	0.000000	2.090000	2.000000	2.11	2.00	g	1	0.362589	0.630196	0.614000	g	1	1	2.814465
041AR	161	0	1	r	0.200000	5.000000	0.000000	0.000000	0.000000	0.00	0.02	r	1	1.303051	0.309020	NaN	NaN	NaN	NaN	5.063651
041AR	162	0	0	r	0.150000	5.000000	0.000000	0.000000	0.000000	0.00	0.00	NaN	NaN	NaN	0.397255	NaN	NaN	NaN	NaN	3.047591
041AR	163	1	0	g	0.150000	0.580000	0.000000	2.240000	2.180000	2.24	2.18	NaN	NaN	NaN	0.692353	0.726000	g	NaN	1	2.364459
041AR	164	1	1	r	0.150000	0.910000	0.000000	1.880000	2.210000	1.90	2.21	r	1	0.577012	0.500000	0.598000	r	1	1	2.797654
041AR	165	1	1	g	0.100000	0.730000	0.000000	2.410000	1.860000	2.41	1.88	g	1	0.545391	0.540392	0.674000	g	1	1	3.364332
041AR	166	1	0	g	0.100000	1.000000	0.000000	1.910000	2.090000	1.91	2.09	NaN	NaN	NaN	0.540392	0.674000	r	NaN	0	2.831037
041AR	167	1	0	r	0.100000	0.620000	0.000000	1.920000	2.460000	1.92	2.46	NaN	NaN	NaN	0.712157	0.652000	r	NaN	1	2.364663
041AR	168	0	1	r	0.150000	5.000000	0.000000	0.000000	0.000000	0.02	0.00	r	1	1.008750	0.626078	NaN	NaN	NaN	NaN	3.580842
041AR	170	0	0	g	0.150000	5.000000	0.000000	0.000000	0.000000	0.00	0.00	NaN	NaN	NaN	0.592157	NaN	NaN	NaN	NaN	2.831015
041AR	171	0	0	r	0.150000	5.000000	0.000000	0.000000	0.000000	0.00	0.00	NaN	NaN	NaN	0.639216	NaN	NaN	NaN	NaN	2.747845
041AR	172	0	0	g	0.150000	5.000000	0.000000	0.000000	0.000000	0.00	0.00	NaN	NaN	NaN	0.519804	NaN	NaN	NaN	NaN	2.864362
041AR	173	1	0	r	0.100000	0.840000	0.000000	1.930000	2.230000	1.93	2.23	NaN	NaN	NaN	0.819020	0.608000	r	NaN	1	2.647821
041AR	174	1	0	r	0.100000	0.760000	0.000000	1.850000	2.390000	1.85	2.39	NaN	NaN	NaN	0.949608	0.604000	r	NaN	1	3.714079
041AR	175	1	1	g	0.100000	0.730000	0.000000	1.960000	2.310000	1.98	2.31	r	0	0.892266	0.243333	0.668000	r	1	0	3.464332
041AR	176	0	1	r	0.150000	5.000000	0.000000	0.000000	0.000000	0.00	0.02	r	1	1.144340	0.180000	NaN	NaN	NaN	NaN	4.330587
041AR	177	0	1	g	0.100000	5.000000	0.000000	0.000000	0.000000	0.00	0.02	g	1	0.921231	0.879804	NaN	NaN	NaN	NaN	3.031149
041AR	178	1	1	g	0.150000	0.910000	0.000000	2.090000	2.000000	2.09	2.02	g	1	0.401851	0.603725	0.598000	g	1	1	2.897778
041AR	179	0	0	r	0.100000	5.000000	0.000000	0.000000	0.000000	0.00	0.00	NaN	NaN	NaN	0.674510	NaN	NaN	NaN	NaN	2.764494
041AR	180	0	1	g	0.100000	5.000000	0.000000	0.000000	0.000000	0.02	0.00	r	0	1.212900	0.486863	NaN	NaN	NaN	NaN	3.547567
041AR	181	1	1	r	0.150000	0.590000	0.000000	2.280000	2.130000	2.28	2.15	r	1	0.759764	0.176078	0.704000	g	0	0	4.047439
041AR	182	1	1	r	0.100000	0.530000	0.000000	2.190000	2.280000	2.19	2.30	r	1	0.718073	0.071373	0.726000	r	1	1	4.630538
041AR	183	0	0	g	0.150000	5.000000	0.000000	0.000000	0.000000	0.00	0.00	NaN	NaN	NaN	0.408039	NaN	NaN	NaN	NaN	2.864395
041AR	184	0	0	g	0.150000	5.000000	0.000000	0.000000	0.000000	0.00	0.00	NaN	NaN	NaN	0.753529	NaN	NaN	NaN	NaN	2.547882
041AR	185	1	0	g	0.100000	0.640000	0.000000	2.300000	2.060000	2.30	2.06	NaN	NaN	NaN	0.472745	0.664000	g	NaN	1	2.497891
041AR	186	0	1	r	0.150000	5.000000	0.000000	0.000000	0.000000	0.02	0.00	r	1	0.883687	0.838627	NaN	NaN	NaN	NaN	3.030971
041AR	187	1	1	r	0.100000	0.640000	0.000000	2.180000	2.180000	2.18	2.20	r	1	0.376207	0.579608	0.676000	r	1	1	2.581126
041AR	188	1	0	g	0.050000	0.730000	0.000000	1.960000	2.310000	1.96	2.31	NaN	NaN	NaN	0.552353	0.660000	r	NaN	0	2.381206
041AR	189	0	1	r	0.150000	5.000000	0.000000	0.000000	0.000000	0.00	0.02	g	0	1.138942	0.479804	NaN	NaN	NaN	NaN	3.614178
041AR	190	1	1	g	0.050000	0.900000	0.000000	2.230000	1.870000	2.23	1.89	g	1	0.384989	0.632157	0.624000	g	1	1	2.581107
041AR	191	0	1	r	0.200000	5.000000	0.000000	0.000000	0.000000	0.02	0.00	r	1	0.999974	0.646667	NaN	NaN	NaN	NaN	5.430229
041AR	192	1	0	g	0.050000	0.830000	0.000000	2.470000	1.700000	2.47	1.70	NaN	NaN	NaN	0.566667	0.592000	g	NaN	1	2.914466
041AR	193	0	0	g	0.200000	5.000000	0.000000	0.000000	0.000000	0.00	0.00	NaN	NaN	NaN	0.602745	NaN	NaN	NaN	NaN	2.497849
041AR	194	1	1	g	0.050000	0.880000	0.000000	1.990000	2.130000	1.99	2.15	r	0	0.419788	0.560980	0.634000	r	1	0	2.381184
041AR	195	1	0	r	0.100000	0.780000	0.000000	2.200000	2.020000	2.20	2.02	NaN	NaN	NaN	0.648824	0.692000	g	NaN	0	2.264632
041AR	196	1	1	g	0.100000	0.680000	0.000000	2.050000	2.270000	2.07	2.27	g	1	0.486323	0.544706	0.686000	r	0	0	3.331030
041AR	197	0	0	r	0.200000	5.000000	0.000000	0.000000	0.000000	0.00	0.00	NaN	NaN	NaN	0.449216	NaN	NaN	NaN	NaN	4.713860
041AR	198	0	0	g	0.200000	5.000000	0.000000	0.000000	0.000000	0.00	0.00	NaN	NaN	NaN	0.506863	NaN	NaN	NaN	NaN	2.397893
041AR	200	1	0	g	0.150000	0.750000	0.000000	2.370000	1.880000	2.37	1.88	NaN	NaN	NaN	0.484902	0.658000	g	NaN	1	2.781090
041AR	201	0	1	r	0.200000	5.000000	0.000000	0.000000	0.000000	0.00	0.02	r	1	0.331343	0.627843	NaN	NaN	NaN	NaN	2.881162
041AR	202	0	1	g	0.150000	5.000000	0.000000	0.000000	0.000000	0.02	0.00	r	0	0.356083	0.388627	NaN	NaN	NaN	NaN	2.731156
041AR	203	1	0	g	0.150000	0.900000	0.000000	2.160000	1.940000	2.16	1.94	NaN	NaN	NaN	0.648627	0.556000	g	NaN	1	2.414610
041AR	204	0	1	r	0.200000	5.000000	0.000000	0.000000	0.000000	0.02	0.00	r	1	0.425006	0.927843	NaN	NaN	NaN	NaN	4.047332
041AR	205	1	1	r	0.150000	0.850000	0.000000	2.060000	2.090000	2.06	2.11	r	1	0.455171	0.449020	0.610000	r	1	1	2.930929
041AR	206	1	1	r	0.150000	0.840000	0.000000	1.740000	2.420000	1.76	2.42	r	1	0.361637	0.979020	0.616000	r	1	1	3.314310
041AR	207	0	0	g	0.200000	5.000000	0.000000	0.000000	0.000000	0.00	0.00	NaN	NaN	NaN	0.754314	NaN	NaN	NaN	NaN	2.897785
041AR	208	1	0	g	0.100000	0.760000	0.000000	2.200000	2.040000	2.20	2.04	NaN	NaN	NaN	0.505882	0.624000	g	NaN	1	2.614557
041AR	209	1	1	r	0.100000	0.790000	0.000000	2.160000	2.050000	2.16	2.07	r	1	0.307137	0.488824	0.638000	g	0	0	2.564520
041AR	210	0	0	r	0.200000	5.000000	0.000000	0.000000	0.000000	0.00	0.00	NaN	NaN	NaN	0.829020	NaN	NaN	NaN	NaN	3.114306
041AR	211	0	1	g	0.200000	5.000000	0.000000	0.000000	0.000000	0.00	0.02	g	1	0.353570	0.954706	NaN	NaN	NaN	NaN	3.130966
041AR	212	0	1	g	0.150000	5.000000	0.000000	0.000000	0.000000	0.00	0.02	r	0	0.361068	0.377451	NaN	NaN	NaN	NaN	2.781048
041AR	213	1	0	r	0.100000	0.880000	0.000000	2.000000	2.120000	2.00	2.12	NaN	NaN	NaN	0.501373	0.662000	r	NaN	1	2.031351
041AR	214	1	0	r	0.100000	0.490000	0.000000	2.000000	2.510000	2.00	2.51	NaN	NaN	NaN	0.888431	0.680000	r	NaN	1	2.464624
041AR	215	0	1	r	0.200000	5.000000	0.000000	0.000000	0.000000	0.02	0.00	r	1	0.487388	0.384118	NaN	NaN	NaN	NaN	4.114166
041AR	216	0	0	r	0.200000	5.000000	0.000000	0.000000	0.000000	0.00	0.00	NaN	NaN	NaN	0.713137	NaN	NaN	NaN	NaN	3.081091
041AR	217	1	0	g	0.100000	0.620000	0.000000	2.360000	2.020000	2.36	2.02	NaN	NaN	NaN	0.659804	0.640000	g	NaN	1	2.531145
041AR	218	1	0	g	0.100000	0.540000	0.000000	2.090000	2.370000	2.09	2.37	NaN	NaN	NaN	0.520000	0.702000	r	NaN	0	2.697895
041AR	219	1	1	g	0.100000	0.710000	0.000000	2.050000	2.240000	2.07	2.24	r	0	0.773383	0.010196	0.676000	r	1	0	2.831114
041AR	220	0	1	g	0.200000	5.000000	0.000000	0.000000	0.000000	0.00	0.02	r	0	0.929390	0.448431	NaN	NaN	NaN	NaN	3.397646
041AR	221	0	1	r	0.250000	5.000000	0.000000	0.000000	0.000000	0.02	0.00	r	1	0.871541	0.863137	NaN	NaN	NaN	NaN	3.130925
041AR	222	1	1	g	0.150000	0.690000	0.000000	2.140000	2.170000	2.16	2.17	r	0	0.490271	0.461765	0.710000	r	1	0	2.864402
041AR	223	1	1	r	0.200000	0.550000	0.000000	1.930000	2.520000	1.95	2.52	r	1	0.423047	0.980196	0.648000	r	1	1	2.597886
041AR	224	0	0	r	0.250000	5.000000	0.000000	0.000000	0.000000	0.00	0.00	NaN	NaN	NaN	0.977451	NaN	NaN	NaN	NaN	4.763801
041AR	225	0	1	r	0.250000	5.000000	0.000000	0.000000	0.000000	0.00	0.02	r	1	0.981214	0.019020	NaN	NaN	NaN	NaN	3.630951
041AR	226	1	0	g	0.200000	0.730000	0.000000	2.410000	1.860000	2.41	1.86	NaN	NaN	NaN	0.581765	0.576000	g	NaN	1	3.664196
041AR	227	0	0	r	0.200000	5.000000	0.000000	0.000000	0.000000	0.00	0.00	NaN	NaN	NaN	1.000000	NaN	NaN	NaN	NaN	2.581280
041AR	228	0	0	r	0.200000	5.000000	0.000000	0.000000	0.000000	0.00	0.00	NaN	NaN	NaN	0.939804	NaN	NaN	NaN	NaN	2.880988
041AR	229	1	1	r	0.200000	0.660000	0.000000	1.870000	2.470000	1.89	2.47	r	1	0.385273	0.853529	0.628000	r	1	1	2.947748
041AR	230	1	0	r	0.150000	0.650000	0.000000	2.080000	2.270000	2.08	2.27	NaN	NaN	NaN	0.669412	0.706000	r	NaN	1	2.647914
041AR	231	0	1	g	0.200000	5.000000	0.000000	0.000000	0.000000	0.00	0.02	g	1	0.989912	0.643529	NaN	NaN	NaN	NaN	3.464012
041AR	232	1	0	r	0.150000	0.980000	0.000000	2.100000	1.920000	2.10	1.92	NaN	NaN	NaN	0.667059	0.646000	g	NaN	0	4.380674
041AR	233	0	0	g	0.200000	5.000000	0.000000	0.000000	0.000000	0.00	0.00	NaN	NaN	NaN	0.589804	NaN	NaN	NaN	NaN	4.097255
041AR	234	1	0	g	0.150000	0.940000	0.000000	1.960000	2.100000	1.96	2.10	NaN	NaN	NaN	0.479412	0.632000	r	NaN	0	3.031011
041AR	235	0	0	g	0.200000	5.000000	0.000000	0.000000	0.000000	0.00	0.00	NaN	NaN	NaN	0.703529	NaN	NaN	NaN	NaN	2.597743
041AR	236	0	0	r	0.200000	5.000000	0.000000	0.000000	0.000000	0.00	0.00	NaN	NaN	NaN	0.695294	NaN	NaN	NaN	NaN	3.364312
041AR	237	1	1	g	0.150000	0.630000	0.000000	2.550000	1.820000	2.55	1.84	g	1	2.222982	0.309608	0.634000	g	1	1	4.797094
041AR	238	1	1	g	0.150000	0.770000	0.000000	1.930000	2.300000	1.95	2.30	r	0	0.437515	0.716471	0.668000	r	1	0	2.631108
041AR	239	0	1	r	0.200000	5.000000	0.000000	0.000000	0.000000	0.02	0.00	r	1	0.338582	0.993137	NaN	NaN	NaN	NaN	2.581147
041AR	240	0	1	r	0.150000	5.000000	0.000000	0.000000	0.000000	0.02	0.00	r	1	1.027009	0.625882	NaN	NaN	NaN	NaN	3.331017
060CG	1	0	1	r	0.300000	5.000000	0.000000	0.000000	0.000000	0.02	0.00	r	1	0.961972	0.795882	NaN	NaN	NaN	NaN	3.790150
060CG	2	0	0	r	0.300000	5.000000	0.000000	0.000000	0.000000	0.01	0.00	NaN	NaN	NaN	0.575686	NaN	NaN	NaN	NaN	4.929231
060CG	3	1	0	r	0.300000	0.360000	0.150000	1.940000	2.550000	1.94	2.55	NaN	NaN	NaN	0.560392	0.738000	r	NaN	1	6.312904
060CG	4	0	0	g	0.300000	5.000000	0.000000	0.000000	0.000000	0.00	0.00	NaN	NaN	NaN	0.637255	NaN	NaN	NaN	NaN	9.528566
060CG	5	0	1	r	0.300000	5.000000	0.000000	0.000000	0.000000	0.00	0.02	r	1	0.805138	0.746863	NaN	NaN	NaN	NaN	4.178429
060CG	6	1	1	r	0.300000	0.360000	0.050000	2.240000	2.350000	2.26	2.35	g	0	4.589045	0.795882	0.816000	r	0	1	7.646042
060CG	7	1	0	r	0.350000	0.200000	0.120000	2.020000	2.660000	2.02	2.66	NaN	NaN	NaN	0.510392	0.794000	r	NaN	1	3.897250
060CG	8	1	1	r	0.350000	0.280000	0.080000	2.170000	2.470000	2.17	2.49	g	0	3.067063	0.563922	0.864000	r	0	1	7.979259
060CG	9	1	1	r	0.400000	0.500000	0.000000	1.980000	2.520000	2.00	2.52	g	0	1.464824	0.687843	0.764000	r	0	1	4.180544
060CG	10	0	0	r	0.250000	5.000000	0.000000	0.000000	0.000000	0.00	0.00	NaN	NaN	NaN	0.525098	NaN	NaN	NaN	NaN	3.997282
060CG	11	0	1	g	0.250000	5.000000	0.000000	0.000000	0.000000	0.02	0.00	g	1	0.627004	0.660980	NaN	NaN	NaN	NaN	8.062712
060CG	12	0	1	g	0.250000	5.000000	0.000000	0.000000	0.000000	0.00	0.02	g	1	0.770112	0.326667	NaN	NaN	NaN	NaN	4.380522
060CG	13	1	1	g	0.450000	0.340000	0.170000	2.400000	2.090000	2.42	2.09	g	1	1.964792	0.499804	0.840000	g	1	1	7.263024
060CG	14	0	1	g	0.200000	5.000000	0.000000	0.000000	0.000000	0.02	0.00	g	1	2.966263	0.385098	NaN	NaN	NaN	NaN	6.413365
060CG	15	1	0	g	0.450000	0.290000	0.030000	2.400000	2.280000	2.40	2.28	NaN	NaN	NaN	0.124510	0.894000	g	NaN	1	4.563937
060CG	16	1	0	g	0.450000	0.250000	0.000000	2.390000	2.360000	2.39	2.36	NaN	NaN	NaN	0.299804	0.910000	g	NaN	1	4.780498
060CG	17	0	0	r	0.200000	5.000000	0.000000	0.000000	0.000000	0.00	0.00	NaN	NaN	NaN	0.413922	NaN	NaN	NaN	NaN	3.297652
060CG	18	1	1	g	0.450000	0.280000	0.160000	2.590000	1.970000	2.59	1.99	r	0	3.471597	0.715098	0.706000	g	0	1	7.179640
060CG	19	1	1	g	0.500000	0.420000	0.030000	2.430000	2.120000	2.45	2.12	g	1	0.647064	0.763922	0.862000	g	1	1	4.663812
060CG	20	1	0	g	0.500000	0.320000	0.000000	2.310000	2.370000	2.31	2.37	NaN	NaN	NaN	0.331765	0.912000	r	NaN	0	2.581208
060CG	21	0	0	g	0.200000	5.000000	0.000000	0.000000	0.000000	0.00	0.00	NaN	NaN	NaN	0.409608	NaN	NaN	NaN	NaN	2.147874
060CG	22	0	1	r	0.200000	5.000000	0.000000	0.000000	0.000000	0.00	0.02	r	1	0.851977	0.280000	NaN	NaN	NaN	NaN	3.464168
060CG	23	0	0	g	0.150000	5.000000	0.000000	0.000000	0.000000	0.00	0.00	NaN	NaN	NaN	0.513725	NaN	NaN	NaN	NaN	2.064673
060CG	24	1	0	r	0.500000	0.380000	0.000000	2.300000	2.320000	2.30	2.32	NaN	NaN	NaN	0.464510	0.890000	r	NaN	1	1.931369
060CG	25	0	0	g	0.150000	5.000000	0.000000	0.000000	0.000000	0.00	0.00	NaN	NaN	NaN	0.097647	NaN	NaN	NaN	NaN	2.164675
060CG	26	1	1	g	0.500000	0.330000	0.020000	2.420000	2.230000	2.44	2.23	g	1	0.680243	0.509608	0.884000	g	1	1	2.447956
060CG	27	0	0	r	0.150000	5.000000	0.000000	0.000000	0.000000	0.00	0.00	NaN	NaN	NaN	0.395686	NaN	NaN	NaN	NaN	2.647789
060CG	28	0	0	r	0.150000	5.000000	0.000000	0.000000	0.000000	0.00	0.00	NaN	NaN	NaN	0.460588	NaN	NaN	NaN	NaN	2.014737
060CG	29	1	0	g	0.450000	0.280000	0.020000	2.880000	1.820000	2.88	1.82	NaN	NaN	NaN	0.600980	0.724000	g	NaN	1	2.714254
060CG	30	1	1	g	0.450000	0.400000	0.010000	2.650000	1.940000	2.65	1.96	g	1	0.502664	0.864118	0.746000	g	1	1	3.630726
060CG	31	1	1	r	0.450000	0.320000	0.060000	2.040000	2.580000	2.04	2.60	r	1	0.561089	0.774706	0.844000	r	1	1	4.180542
060CG	32	1	1	g	0.400000	0.390000	0.090000	2.460000	2.060000	2.48	2.06	g	1	0.498295	0.650000	0.834000	g	1	1	2.564510
060CG	33	1	0	r	0.400000	0.430000	0.000000	2.080000	2.490000	2.08	2.49	NaN	NaN	NaN	0.389804	0.840000	r	NaN	1	1.864701
060CG	34	0	1	r	0.150000	5.000000	0.000000	0.000000	0.000000	0.00	0.02	r	1	4.321900	0.142157	NaN	NaN	NaN	NaN	7.662837
060CG	35	1	0	r	0.400000	0.560000	0.000000	2.030000	2.410000	2.03	2.41	NaN	NaN	NaN	0.224118	0.844000	r	NaN	1	2.864423
060CG	36	0	1	g	0.150000	5.000000	0.000000	0.000000	0.000000	0.00	0.02	g	1	0.797325	0.758824	NaN	NaN	NaN	NaN	5.147152
060CG	37	0	0	g	0.100000	5.000000	0.000000	0.000000	0.000000	0.00	0.00	NaN	NaN	NaN	0.827059	NaN	NaN	NaN	NaN	1.948008
060CG	38	0	1	r	0.100000	5.000000	0.000000	0.000000	0.000000	0.02	0.00	r	1	0.624235	0.807255	NaN	NaN	NaN	NaN	2.364563
060CG	39	0	0	r	0.100000	5.000000	0.000000	0.000000	0.000000	0.00	0.00	NaN	NaN	NaN	0.041176	NaN	NaN	NaN	NaN	2.681334
060CG	40	1	1	r	0.400000	0.460000	0.000000	2.100000	2.440000	2.10	2.46	r	1	0.938872	0.691961	0.850000	r	1	1	2.647854
060CG	41	1	0	r	0.350000	0.450000	0.000000	1.860000	2.690000	1.86	2.69	NaN	NaN	NaN	0.558039	0.746000	r	NaN	1	2.597895
060CG	42	0	1	g	0.100000	5.000000	0.000000	0.000000	0.000000	0.00	0.02	r	0	1.287212	0.000000	NaN	NaN	NaN	NaN	4.180657
060CG	43	0	0	g	0.150000	5.000000	0.000000	0.000000	0.000000	0.00	0.00	NaN	NaN	NaN	0.015098	NaN	NaN	NaN	NaN	3.397450
060CG	44	0	1	r	0.150000	5.000000	0.000000	0.000000	0.000000	0.00	0.02	r	1	1.188338	0.733529	NaN	NaN	NaN	NaN	3.680838
060CG	45	1	0	r	0.350000	0.550000	0.000000	1.990000	2.460000	1.99	2.46	NaN	NaN	NaN	0.782353	0.728000	r	NaN	1	2.331245
060CG	46	1	0	g	0.350000	0.330000	0.070000	2.450000	2.150000	2.45	2.15	NaN	NaN	NaN	0.080000	0.826000	g	NaN	1	3.114243
060CG	47	0	1	g	0.150000	5.000000	0.000000	0.000000	0.000000	0.00	0.02	g	1	0.592238	0.865294	NaN	NaN	NaN	NaN	4.297283
060CG	48	1	1	g	0.350000	0.350000	0.050000	2.610000	1.990000	2.61	2.01	g	1	0.481844	0.771176	0.720000	g	1	1	2.531135
060CG	49	1	0	g	0.350000	0.360000	0.100000	2.600000	1.940000	2.60	1.94	NaN	NaN	NaN	0.703529	0.694000	g	NaN	1	1.981309
060CG	50	0	0	g	0.100000	5.000000	0.000000	0.000000	0.000000	0.00	0.00	NaN	NaN	NaN	0.431373	NaN	NaN	NaN	NaN	1.664894
060CG	51	1	0	r	0.350000	0.450000	0.020000	2.100000	2.430000	2.10	2.43	NaN	NaN	NaN	0.164706	0.800000	r	NaN	1	1.681451
060CG	52	0	0	r	0.100000	5.000000	0.000000	0.000000	0.000000	0.00	0.00	NaN	NaN	NaN	0.580000	NaN	NaN	NaN	NaN	1.964695
060CG	53	1	1	g	0.350000	0.310000	0.030000	2.490000	2.170000	2.51	2.17	g	1	0.606013	0.829412	0.870000	g	1	1	2.581228
060CG	54	1	1	r	0.300000	0.460000	0.010000	2.160000	2.370000	2.16	2.39	r	1	0.425841	0.866275	0.864000	r	1	1	2.081324
060CG	55	1	1	r	0.300000	0.400000	0.020000	2.110000	2.470000	2.11	2.49	r	1	0.545354	0.612157	0.830000	r	1	1	2.414482
060CG	56	0	1	g	0.100000	5.000000	0.000000	0.000000	0.000000	0.02	0.00	g	1	2.677899	0.298627	NaN	NaN	NaN	NaN	5.946605
060CG	57	1	0	g	0.250000	0.270000	0.060000	2.500000	2.170000	2.50	2.17	NaN	NaN	NaN	0.000000	0.772000	g	NaN	1	3.214140
060CG	58	0	1	g	0.100000	5.000000	0.000000	0.000000	0.000000	0.02	0.00	r	0	0.459281	0.809804	NaN	NaN	NaN	NaN	3.381025
060CG	59	1	0	g	0.250000	0.360000	0.010000	2.400000	2.230000	2.40	2.23	NaN	NaN	NaN	0.386667	0.838000	g	NaN	1	1.998157
060CG	60	0	1	r	0.150000	5.000000	0.000000	0.000000	0.000000	0.00	0.02	g	0	1.666107	0.805882	NaN	NaN	NaN	NaN	3.864102
060CG	61	0	0	r	0.200000	5.000000	0.000000	0.000000	0.000000	0.00	0.00	NaN	NaN	NaN	0.241373	NaN	NaN	NaN	NaN	2.181327
060CG	62	0	1	r	0.200000	5.000000	0.000000	0.000000	0.000000	0.02	0.00	r	1	0.782516	0.662157	NaN	NaN	NaN	NaN	3.113810
060CG	63	1	1	r	0.250000	0.520000	0.000000	2.150000	2.330000	2.17	2.33	r	1	0.445734	0.673137	0.750000	r	1	1	3.164215
060CG	64	0	1	r	0.200000	5.000000	0.000000	0.000000	0.000000	0.02	0.00	g	0	0.487851	0.232745	NaN	NaN	NaN	NaN	3.564120
060CG	65	0	0	g	0.250000	5.000000	0.000000	0.000000	0.000000	0.00	0.00	NaN	NaN	NaN	0.330980	NaN	NaN	NaN	NaN	1.998118
060CG	66	0	0	r	0.250000	5.000000	0.000000	0.000000	0.000000	0.00	0.00	NaN	NaN	NaN	0.164706	NaN	NaN	NaN	NaN	1.781508
060CG	67	1	0	g	0.250000	0.400000	0.010000	2.590000	2.000000	2.59	2.00	NaN	NaN	NaN	0.091961	0.762000	g	NaN	1	1.997890
060CG	68	1	0	r	0.250000	0.420000	0.010000	2.140000	2.430000	2.14	2.43	NaN	NaN	NaN	0.146471	0.802000	r	NaN	1	2.397882
060CG	69	0	1	g	0.250000	5.000000	0.000000	0.000000	0.000000	0.02	0.00	g	1	2.432745	0.260588	NaN	NaN	NaN	NaN	5.096714
060CG	70	0	0	g	0.250000	5.000000	0.000000	0.000000	0.000000	0.00	0.00	NaN	NaN	NaN	0.170784	NaN	NaN	NaN	NaN	2.131248
060CG	71	1	1	r	0.250000	0.520000	0.010000	2.020000	2.450000	2.04	2.45	r	1	3.219953	0.023333	0.762000	r	1	1	7.063021
060CG	72	1	1	g	0.200000	0.280000	0.010000	2.630000	2.080000	2.63	2.10	g	1	2.645051	0.375686	0.786000	g	1	1	5.063637
060CG	73	1	0	g	0.200000	0.380000	0.020000	2.490000	2.110000	2.49	2.11	NaN	NaN	NaN	0.674118	0.760000	g	NaN	1	1.914670
060CG	74	0	0	r	0.250000	5.000000	0.000000	0.000000	0.000000	0.00	0.00	NaN	NaN	NaN	0.491765	NaN	NaN	NaN	NaN	1.764870
060CG	75	1	1	g	0.200000	0.330000	0.000000	2.300000	2.370000	2.32	2.37	g	1	0.631952	0.435686	0.842000	r	0	0	3.147593
060CG	76	1	1	r	0.150000	0.340000	0.000000	2.360000	2.300000	2.36	2.32	r	1	0.471855	0.625882	0.838000	g	0	0	2.131211
060CG	77	0	1	g	0.250000	5.000000	0.000000	0.000000	0.000000	0.00	0.02	g	1	0.366084	0.674118	NaN	NaN	NaN	NaN	4.180566
060CG	78	0	0	r	0.200000	5.000000	0.000000	0.000000	0.000000	0.00	0.00	NaN	NaN	NaN	0.607843	NaN	NaN	NaN	NaN	1.731289
060CG	79	0	1	r	0.200000	5.000000	0.000000	0.000000	0.000000	0.00	0.02	r	1	2.547082	0.195882	NaN	NaN	NaN	NaN	5.063768
060CG	80	1	1	r	0.150000	0.520000	0.010000	2.160000	2.310000	2.18	2.31	r	1	0.660281	0.130196	0.788000	r	1	1	4.147517
060CG	81	0	0	g	0.200000	5.000000	0.000000	0.000000	0.000000	0.00	0.00	NaN	NaN	NaN	0.111961	NaN	NaN	NaN	NaN	1.864759
060CG	82	1	0	g	0.100000	0.250000	0.090000	2.450000	2.210000	2.45	2.21	NaN	NaN	NaN	0.597451	0.742000	g	NaN	1	1.914812
060CG	83	1	1	r	0.100000	0.330000	0.050000	2.230000	2.390000	2.23	2.41	r	1	0.939048	0.269020	0.782000	r	1	1	3.647568
060CG	84	0	0	g	0.200000	5.000000	0.000000	0.000000	0.000000	0.00	0.00	NaN	NaN	NaN	0.097451	NaN	NaN	NaN	NaN	1.981299
060CG	85	1	0	g	0.100000	0.460000	0.000000	2.400000	2.140000	2.40	2.14	NaN	NaN	NaN	0.797843	0.768000	g	NaN	1	2.481141
060CG	86	1	0	r	0.100000	0.570000	0.000000	2.160000	2.270000	2.16	2.27	NaN	NaN	NaN	0.772157	0.810000	r	NaN	1	2.014711
060CG	87	1	1	g	0.100000	0.290000	0.010000	2.540000	2.160000	2.54	2.18	r	0	0.707008	0.461961	0.796000	g	0	1	3.897350
060CG	88	0	1	r	0.200000	5.000000	0.000000	0.000000	0.000000	0.00	0.02	r	1	0.517741	0.592353	NaN	NaN	NaN	NaN	2.547860
060CG	89	1	0	g	0.150000	0.380000	0.000000	2.530000	2.090000	2.53	2.09	NaN	NaN	NaN	0.000000	0.784000	g	NaN	1	2.064675
060CG	90	1	1	g	0.150000	0.400000	0.000000	2.370000	2.230000	2.37	2.25	r	0	2.969725	0.008235	0.800000	g	0	1	6.812936
060CG	91	0	1	g	0.150000	5.000000	0.000000	0.000000	0.000000	0.02	0.00	r	0	2.179057	0.163137	NaN	NaN	NaN	NaN	4.613783
060CG	92	0	1	r	0.200000	5.000000	0.000000	0.000000	0.000000	0.02	0.00	r	1	0.624945	0.701765	NaN	NaN	NaN	NaN	3.564095
060CG	93	0	1	r	0.200000	5.000000	0.000000	0.000000	0.000000	0.00	0.02	r	1	0.680980	0.325490	NaN	NaN	NaN	NaN	3.913941
060CG	94	0	0	r	0.150000	5.000000	0.000000	0.000000	0.000000	0.00	0.00	NaN	NaN	NaN	0.478039	NaN	NaN	NaN	NaN	2.397916
060CG	95	1	0	r	0.200000	0.370000	0.000000	2.590000	2.040000	2.59	2.04	NaN	NaN	NaN	0.709216	0.904000	g	NaN	0	3.714178
060CG	96	0	0	g	0.150000	5.000000	0.000000	0.000000	0.000000	0.00	0.00	NaN	NaN	NaN	0.223725	NaN	NaN	NaN	NaN	2.581033
060CG	97	1	1	r	0.200000	0.420000	0.020000	2.050000	2.510000	2.07	2.51	r	1	1.231947	0.131961	0.736000	r	1	1	4.763750
060CG	98	1	1	r	0.200000	0.340000	0.000000	2.350000	2.310000	2.35	2.33	r	1	1.679774	0.316471	0.830000	g	0	0	4.363762
060CG	99	0	0	g	0.150000	5.000000	0.000000	0.000000	0.000000	0.00	0.00	NaN	NaN	NaN	0.476471	NaN	NaN	NaN	NaN	2.481110
060CG	100	0	1	g	0.150000	5.000000	0.000000	0.000000	0.000000	0.00	0.02	g	1	0.440482	0.779804	NaN	NaN	NaN	NaN	3.480960
060CG	101	1	0	r	0.150000	0.420000	0.020000	2.190000	2.370000	2.19	2.37	NaN	NaN	NaN	0.000000	0.806000	r	NaN	1	2.181145
060CG	102	0	1	r	0.150000	5.000000	0.000000	0.000000	0.000000	0.02	0.00	r	1	0.318945	0.551176	NaN	NaN	NaN	NaN	3.064174
060CG	103	1	1	r	0.150000	0.250000	0.090000	2.240000	2.420000	2.24	2.44	g	0	1.148940	0.207647	0.766000	r	0	1	5.063568
060CG	104	1	0	r	0.200000	0.410000	0.030000	2.300000	2.260000	2.30	2.26	NaN	NaN	NaN	0.076471	0.860000	g	NaN	0	2.264461
060CG	105	0	1	g	0.100000	5.000000	0.000000	0.000000	0.000000	0.02	0.00	r	0	2.511688	0.195882	NaN	NaN	NaN	NaN	4.280558
060CG	106	0	0	r	0.150000	5.000000	0.000000	0.000000	0.000000	0.00	0.00	NaN	NaN	NaN	0.000000	NaN	NaN	NaN	NaN	2.197950
060CG	107	1	1	g	0.200000	0.380000	0.000000	2.570000	2.050000	2.57	2.07	g	1	0.402314	0.740196	0.744000	g	1	1	3.847556
060CG	108	1	1	r	0.200000	0.420000	0.020000	2.230000	2.330000	2.25	2.33	r	1	0.383276	0.744510	0.808000	r	1	1	2.164661
060CG	109	0	0	g	0.150000	5.000000	0.000000	0.000000	0.000000	0.00	0.00	NaN	NaN	NaN	0.369608	NaN	NaN	NaN	NaN	3.264288
060CG	110	1	1	g	0.150000	0.370000	0.000000	2.260000	2.370000	2.28	2.37	g	1	0.565578	0.927255	0.828000	r	0	0	2.847733
060CG	111	0	1	g	0.150000	5.000000	0.000000	0.000000	0.000000	0.02	0.00	g	1	0.380794	0.400784	NaN	NaN	NaN	NaN	3.414337
060CG	112	1	0	g	0.150000	0.490000	0.000000	2.460000	2.050000	2.46	2.05	NaN	NaN	NaN	0.305294	0.804000	g	NaN	1	2.614421
060CG	113	0	0	r	0.150000	5.000000	0.000000	0.000000	0.000000	0.00	0.00	NaN	NaN	NaN	0.238824	NaN	NaN	NaN	NaN	1.614876
060CG	114	0	0	r	0.150000	5.000000	0.000000	0.000000	0.000000	0.00	0.00	NaN	NaN	NaN	0.582353	NaN	NaN	NaN	NaN	2.047981
060CG	115	1	0	g	0.150000	0.410000	0.030000	2.290000	2.270000	2.29	2.27	NaN	NaN	NaN	0.394118	0.818000	g	NaN	1	2.980921
060CG	116	0	1	r	0.150000	5.000000	0.000000	0.000000	0.000000	0.00	0.02	r	1	0.377693	0.639216	NaN	NaN	NaN	NaN	2.481136
060CG	117	0	1	g	0.100000	5.000000	0.000000	0.000000	0.000000	0.00	0.02	g	1	0.632161	0.473922	NaN	NaN	NaN	NaN	3.530848
060CG	118	1	0	g	0.150000	0.360000	0.020000	2.310000	2.310000	2.31	2.31	NaN	NaN	NaN	0.513725	0.838000	g	NaN	1	2.131304
060CG	119	0	0	g	0.100000	5.000000	0.000000	0.000000	0.000000	0.00	0.00	NaN	NaN	NaN	0.695686	NaN	NaN	NaN	NaN	1.997985
060CG	120	1	0	r	0.150000	0.350000	0.070000	2.050000	2.530000	2.05	2.53	NaN	NaN	NaN	0.166667	0.758000	r	NaN	1	2.197856
060CG	121	1	0	r	0.150000	0.320000	0.090000	2.120000	2.470000	2.12	2.47	NaN	NaN	NaN	0.625294	0.792000	r	NaN	1	4.180668
060CG	122	0	0	r	0.100000	5.000000	0.000000	0.000000	0.000000	0.00	0.00	NaN	NaN	NaN	0.831765	NaN	NaN	NaN	NaN	1.698131
060CG	123	1	0	r	0.150000	0.260000	0.060000	2.600000	2.080000	2.60	2.08	NaN	NaN	NaN	0.206471	0.898000	g	NaN	0	1.531642
060CG	124	1	1	g	0.150000	0.520000	0.000000	2.420000	2.060000	2.42	2.08	g	1	0.434179	0.662549	0.794000	g	1	1	2.431253
060CG	125	0	1	r	0.100000	5.000000	0.000000	0.000000	0.000000	0.02	0.00	r	1	0.383312	0.634902	NaN	NaN	NaN	NaN	3.914159
060CG	126	0	1	r	0.050000	5.000000	0.000000	0.000000	0.000000	0.02	0.00	g	0	1.359684	0.303529	NaN	NaN	NaN	NaN	3.897412
060CG	127	1	0	g	0.100000	0.310000	0.050000	2.490000	2.150000	2.49	2.15	NaN	NaN	NaN	0.429020	0.786000	g	NaN	1	1.747947
060CG	128	0	1	g	0.100000	5.000000	0.000000	0.000000	0.000000	0.02	0.00	g	1	0.358676	0.730588	NaN	NaN	NaN	NaN	2.214561
060CG	129	0	0	g	0.100000	5.000000	0.000000	0.000000	0.000000	0.00	0.00	NaN	NaN	NaN	0.101765	NaN	NaN	NaN	NaN	1.864486
060CG	130	0	1	r	0.100000	5.000000	0.000000	0.000000	0.000000	0.00	0.02	r	1	0.506490	0.575686	NaN	NaN	NaN	NaN	2.497795
060CG	131	1	1	g	0.100000	0.420000	0.050000	2.150000	2.380000	2.17	2.38	g	1	0.679686	0.531961	0.808000	r	0	0	2.847742
060CG	132	1	0	g	0.100000	0.400000	0.000000	2.390000	2.210000	2.39	2.21	NaN	NaN	NaN	0.667647	0.830000	g	NaN	1	2.147970
060CG	133	1	0	g	0.100000	0.250000	0.200000	2.110000	2.440000	2.11	2.44	NaN	NaN	NaN	0.150784	0.854000	r	NaN	0	1.881508
060CG	134	0	0	g	0.050000	5.000000	0.000000	0.000000	0.000000	0.00	0.00	NaN	NaN	NaN	0.164902	NaN	NaN	NaN	NaN	2.031294
060CG	135	1	1	g	0.100000	0.410000	0.100000	2.310000	2.180000	2.33	2.18	g	1	0.549546	0.742745	0.808000	g	1	1	2.564531
060CG	136	1	0	r	0.050000	0.290000	0.030000	2.490000	2.190000	2.49	2.19	NaN	NaN	NaN	0.399608	0.900000	g	NaN	0	2.131426
060CG	137	0	1	r	0.050000	5.000000	0.000000	0.000000	0.000000	0.02	0.00	g	0	1.816962	0.259020	NaN	NaN	NaN	NaN	4.330540
060CG	138	1	1	r	0.050000	0.270000	0.120000	2.100000	2.510000	2.12	2.51	g	0	2.600140	0.568235	0.774000	r	0	1	5.846656
060CG	139	0	0	r	0.100000	5.000000	0.000000	0.000000	0.000000	0.00	0.00	NaN	NaN	NaN	0.535098	NaN	NaN	NaN	NaN	1.981449
060CG	140	1	1	g	0.100000	0.380000	0.050000	2.280000	2.290000	2.30	2.29	g	1	0.469976	0.645098	0.846000	g	1	1	4.380514
060CG	141	0	1	g	0.100000	5.000000	0.000000	0.000000	0.000000	0.00	0.02	g	1	0.351694	0.740196	NaN	NaN	NaN	NaN	2.314518
060CG	142	1	1	r	0.100000	0.420000	0.030000	2.340000	2.210000	2.36	2.21	g	0	0.646611	0.320196	0.804000	g	1	0	3.580692
060CG	143	0	0	g	0.100000	5.000000	0.000000	0.000000	0.000000	0.00	0.00	NaN	NaN	NaN	0.696863	NaN	NaN	NaN	NaN	2.897712
060CG	144	0	0	r	0.100000	5.000000	0.000000	0.000000	0.000000	0.00	0.00	NaN	NaN	NaN	0.636471	NaN	NaN	NaN	NaN	1.881327
060CG	145	1	1	r	0.150000	0.360000	0.110000	2.200000	2.330000	2.20	2.35	r	1	0.907465	0.446471	0.808000	r	1	1	3.480857
060CG	146	1	1	r	0.150000	0.330000	0.200000	1.880000	2.590000	1.90	2.59	g	0	1.676143	0.203333	0.744000	r	0	1	5.013817
060CG	147	1	0	r	0.200000	0.400000	0.080000	2.160000	2.360000	2.16	2.36	NaN	NaN	NaN	0.770000	0.822000	r	NaN	1	1.848023
060CG	148	1	1	g	0.200000	0.330000	0.040000	2.210000	2.420000	2.23	2.42	g	1	2.568381	0.100000	0.896000	r	0	0	5.746848
060CG	149	0	0	g	0.100000	5.000000	0.000000	0.000000	0.000000	0.00	0.00	NaN	NaN	NaN	0.568235	NaN	NaN	NaN	NaN	2.048023
060CG	150	0	1	r	0.100000	5.000000	0.000000	0.000000	0.000000	0.00	0.02	r	1	0.835364	0.400196	NaN	NaN	NaN	NaN	2.397987
060CG	151	0	0	g	0.050000	5.000000	0.000000	0.000000	0.000000	0.00	0.00	NaN	NaN	NaN	0.479804	NaN	NaN	NaN	NaN	1.764865
060CG	152	1	0	g	0.200000	0.380000	0.070000	2.270000	2.280000	2.27	2.28	NaN	NaN	NaN	0.413725	0.812000	r	NaN	0	1.698029
060CG	153	1	0	g	0.200000	0.340000	0.070000	2.450000	2.140000	2.45	2.14	NaN	NaN	NaN	0.000000	0.782000	g	NaN	1	2.081240
060CG	154	1	1	r	0.200000	0.390000	0.000000	2.400000	2.210000	2.42	2.21	r	1	5.090209	0.326863	0.840000	g	0	0	7.496346
060CG	155	1	0	r	0.150000	0.510000	0.020000	2.140000	2.330000	2.14	2.33	NaN	NaN	NaN	0.242941	0.826000	r	NaN	1	2.098093
060CG	156	0	0	r	0.050000	5.000000	0.000000	0.000000	0.000000	0.00	0.00	NaN	NaN	NaN	0.054706	NaN	NaN	NaN	NaN	1.498235
060CG	157	0	1	g	0.050000	5.000000	0.000000	0.000000	0.000000	0.02	0.00	g	1	1.915261	0.390980	NaN	NaN	NaN	NaN	4.847193
060CG	158	1	1	g	0.150000	0.360000	0.120000	2.150000	2.370000	2.15	2.39	r	0	1.016481	0.393137	0.772000	r	1	0	3.331037
060CG	159	0	1	g	0.050000	5.000000	0.000000	0.000000	0.000000	0.02	0.00	g	1	0.397106	0.127451	NaN	NaN	NaN	NaN	2.281276
060CG	160	0	0	r	0.050000	5.000000	0.000000	0.000000	0.000000	0.00	0.00	NaN	NaN	NaN	0.125098	NaN	NaN	NaN	NaN	1.764847
060CG	161	0	0	g	0.050000	5.000000	0.000000	0.000000	0.000000	0.00	0.00	NaN	NaN	NaN	0.647647	NaN	NaN	NaN	NaN	1.898234
060CG	162	0	1	r	0.050000	5.000000	0.000000	0.000000	0.000000	0.02	0.00	g	0	1.666525	0.309804	NaN	NaN	NaN	NaN	3.480664
060CG	163	0	1	r	0.100000	5.000000	0.000000	0.000000	0.000000	0.00	0.02	r	1	0.516005	0.479020	NaN	NaN	NaN	NaN	2.547787
060CG	164	1	1	g	0.200000	0.300000	0.070000	2.390000	2.240000	2.41	2.24	r	0	6.591072	0.407647	0.832000	g	0	1	9.562165
060CG	165	0	1	g	0.100000	5.000000	0.000000	0.000000	0.000000	0.02	0.00	g	1	0.386412	0.770784	NaN	NaN	NaN	NaN	2.980837
060CG	166	1	0	g	0.250000	0.340000	0.030000	2.480000	2.150000	2.48	2.15	NaN	NaN	NaN	0.486078	0.864000	g	NaN	1	4.464097
060CG	167	1	0	r	0.250000	0.420000	0.010000	2.470000	2.100000	2.47	2.10	NaN	NaN	NaN	0.410980	0.878000	g	NaN	0	2.014697
060CG	168	0	0	r	0.050000	5.000000	0.000000	0.000000	0.000000	0.00	0.00	NaN	NaN	NaN	0.681765	NaN	NaN	NaN	NaN	1.898131
060CG	169	1	0	r	0.250000	0.320000	0.020000	2.420000	2.240000	2.42	2.24	NaN	NaN	NaN	0.539216	0.858000	g	NaN	0	3.547498
060CG	170	1	0	g	0.250000	0.350000	0.110000	2.500000	2.040000	2.50	2.04	NaN	NaN	NaN	0.805686	0.732000	g	NaN	1	1.448298
060CG	171	0	0	r	0.050000	5.000000	0.000000	0.000000	0.000000	0.00	0.00	NaN	NaN	NaN	0.788431	NaN	NaN	NaN	NaN	1.614954
060CG	172	1	1	g	0.250000	0.480000	0.000000	2.440000	2.080000	2.44	2.10	g	1	0.662278	0.737059	0.756000	g	1	1	2.931146
060CG	173	1	0	g	0.250000	0.470000	0.000000	2.360000	2.170000	2.36	2.17	NaN	NaN	NaN	0.795882	0.858000	g	NaN	1	2.464690
060CG	174	0	0	g	0.050000	5.000000	0.000000	0.000000	0.000000	0.00	0.00	NaN	NaN	NaN	0.536863	NaN	NaN	NaN	NaN	2.264700
060CG	175	0	1	g	0.050000	5.000000	0.000000	0.000000	0.000000	0.02	0.00	r	0	0.630937	0.573725	NaN	NaN	NaN	NaN	2.847668
060CG	176	1	1	r	0.250000	0.410000	0.010000	2.310000	2.270000	2.31	2.29	r	1	0.834804	0.862941	0.890000	g	0	0	2.447949
060CG	177	0	0	g	0.100000	5.000000	0.000000	0.000000	0.000000	0.00	0.00	NaN	NaN	NaN	0.101569	NaN	NaN	NaN	NaN	4.230603
060CG	178	0	1	g	0.100000	5.000000	0.000000	0.000000	0.000000	0.02	0.00	g	1	3.900108	0.280000	NaN	NaN	NaN	NaN	8.912396
060CG	179	1	0	r	0.200000	0.360000	0.000000	2.340000	2.300000	2.34	2.30	NaN	NaN	NaN	0.184314	0.874000	g	NaN	0	1.681486
060CG	180	1	0	r	0.200000	0.380000	0.000000	2.390000	2.230000	2.39	2.23	NaN	NaN	NaN	0.309216	0.908000	g	NaN	0	2.297900
060CG	181	1	1	r	0.200000	0.330000	0.030000	2.150000	2.490000	2.17	2.49	r	1	0.391142	0.432941	0.780000	r	1	1	2.014749
060CG	182	0	0	r	0.100000	5.000000	0.000000	0.000000	0.000000	0.00	0.00	NaN	NaN	NaN	0.517255	NaN	NaN	NaN	NaN	1.748113
060CG	183	0	1	g	0.100000	5.000000	0.000000	0.000000	0.000000	0.02	0.00	g	1	1.250896	0.576667	NaN	NaN	NaN	NaN	4.863818
060CG	184	0	1	r	0.050000	5.000000	0.000000	0.000000	0.000000	0.00	0.02	r	1	1.994663	0.370784	NaN	NaN	NaN	NaN	4.097329
060CG	185	0	1	g	0.050000	5.000000	0.000000	0.000000	0.000000	0.02	0.00	g	1	0.462988	0.353922	NaN	NaN	NaN	NaN	2.447941
060CG	186	0	1	r	0.050000	5.000000	0.000000	0.000000	0.000000	0.02	0.00	r	1	0.968097	0.520980	NaN	NaN	NaN	NaN	2.831123
060CG	187	0	0	r	0.050000	5.000000	0.000000	0.000000	0.000000	0.00	0.00	NaN	NaN	NaN	0.452941	NaN	NaN	NaN	NaN	1.781372
060CG	188	1	1	g	0.200000	0.500000	0.000000	2.280000	2.220000	2.28	2.24	r	0	1.846152	0.462745	0.808000	g	0	1	4.880254
060CG	189	1	1	g	0.250000	0.460000	0.020000	2.470000	2.050000	2.47	2.07	g	1	0.480082	0.515882	0.734000	g	1	1	1.981245
060CG	190	0	0	r	0.050000	5.000000	0.000000	0.000000	0.000000	0.00	0.00	NaN	NaN	NaN	0.684118	NaN	NaN	NaN	NaN	1.698145
060CG	191	1	1	g	0.250000	0.370000	0.070000	2.530000	2.030000	2.53	2.05	g	1	0.546341	0.633333	0.722000	g	1	1	2.397887
060CG	192	1	0	r	0.200000	0.340000	0.050000	2.270000	2.340000	2.27	2.34	NaN	NaN	NaN	0.353137	0.824000	r	NaN	1	1.664871
060CG	193	0	0	r	0.050000	5.000000	0.000000	0.000000	0.000000	0.00	0.00	NaN	NaN	NaN	0.235294	NaN	NaN	NaN	NaN	1.681441
060CG	194	1	1	g	0.200000	0.490000	0.000000	2.530000	1.980000	2.53	2.00	g	1	0.342902	0.655686	0.776000	g	1	1	2.514446
060CG	195	0	0	r	0.050000	5.000000	0.000000	0.000000	0.000000	0.00	0.00	NaN	NaN	NaN	0.511961	NaN	NaN	NaN	NaN	1.481492
060CG	196	1	0	g	0.200000	0.440000	0.010000	2.380000	2.170000	2.38	2.17	NaN	NaN	NaN	0.694118	0.772000	g	NaN	1	1.614823
060CG	197	0	0	r	0.050000	5.000000	0.000000	0.000000	0.000000	0.00	0.00	NaN	NaN	NaN	0.645686	NaN	NaN	NaN	NaN	1.914718
060CG	198	1	1	g	0.200000	0.420000	0.040000	2.440000	2.100000	2.44	2.12	g	1	0.746956	0.682157	0.742000	g	1	1	2.114639
060CG	199	1	1	r	0.150000	0.370000	0.030000	2.360000	2.240000	2.36	2.26	r	1	0.466389	0.613922	0.824000	g	0	0	2.631252
060CG	200	0	1	g	0.050000	5.000000	0.000000	0.000000	0.000000	0.00	0.02	g	1	0.409532	0.685882	NaN	NaN	NaN	NaN	2.297927
060CG	201	0	0	r	0.050000	5.000000	0.000000	0.000000	0.000000	0.00	0.00	NaN	NaN	NaN	0.554510	NaN	NaN	NaN	NaN	1.681539
060CG	202	1	0	g	0.150000	0.350000	0.090000	2.380000	2.180000	2.38	2.18	NaN	NaN	NaN	0.378431	0.856000	g	NaN	1	1.631397
060CG	203	0	0	r	0.050000	5.000000	0.000000	0.000000	0.000000	0.00	0.00	NaN	NaN	NaN	0.462745	NaN	NaN	NaN	NaN	1.914808
060CG	204	0	1	g	0.050000	5.000000	0.000000	0.000000	0.000000	0.00	0.02	g	1	2.714233	0.566863	NaN	NaN	NaN	NaN	4.513902
060CG	205	0	1	r	0.050000	5.000000	0.000000	0.000000	0.000000	0.02	0.00	r	1	0.808652	0.523922	NaN	NaN	NaN	NaN	3.864052
060CG	206	1	1	r	0.150000	0.380000	0.050000	2.240000	2.330000	2.26	2.33	r	1	0.381487	0.749020	0.810000	r	1	1	3.064465
060CG	207	0	1	g	0.050000	5.000000	0.000000	0.000000	0.000000	0.02	0.00	r	0	0.676066	0.774706	NaN	NaN	NaN	NaN	3.430849
060CG	208	1	1	g	0.100000	0.380000	0.010000	2.360000	2.250000	2.36	2.27	g	1	0.821297	0.566471	0.842000	g	1	1	4.214146
060CG	209	0	1	g	0.100000	5.000000	0.000000	0.000000	0.000000	0.02	0.00	g	1	0.371468	0.793922	NaN	NaN	NaN	NaN	1.831533
060CG	210	1	0	r	0.100000	0.430000	0.030000	2.190000	2.350000	2.19	2.35	NaN	NaN	NaN	0.000000	0.792000	r	NaN	1	2.431202
060CG	211	0	1	r	0.100000	5.000000	0.000000	0.000000	0.000000	0.00	0.02	g	0	0.641385	0.480588	NaN	NaN	NaN	NaN	2.981064
060CG	212	1	0	r	0.100000	0.430000	0.020000	2.320000	2.230000	2.32	2.23	NaN	NaN	NaN	0.262549	0.824000	g	NaN	0	1.614786
060CG	213	1	0	r	0.100000	0.460000	0.100000	2.170000	2.270000	2.17	2.27	NaN	NaN	NaN	0.000000	0.846000	r	NaN	1	3.147670
060CG	214	1	0	g	0.100000	0.640000	0.020000	2.000000	2.340000	2.00	2.51	NaN	NaN	NaN	0.011961	0.698000	r	NaN	0	1.731406
060CG	215	0	0	g	0.150000	5.000000	0.000000	0.000000	0.000000	0.00	0.00	NaN	NaN	NaN	0.080392	NaN	NaN	NaN	NaN	1.581617
060CG	216	1	1	g	0.100000	0.480000	0.000000	2.400000	2.120000	2.40	2.14	r	0	1.222952	0.392549	0.780000	g	0	1	3.480910
060CG	217	0	1	r	0.150000	5.000000	0.000000	0.000000	0.000000	0.02	0.00	r	1	0.766124	0.490392	NaN	NaN	NaN	NaN	2.414460
060CG	218	1	1	g	0.150000	0.400000	0.000000	2.270000	2.330000	2.29	2.33	g	1	0.507129	0.733137	0.826000	r	0	0	1.981305
060CG	219	1	0	g	0.150000	0.410000	0.020000	2.290000	2.280000	2.29	2.28	NaN	NaN	NaN	0.064706	0.854000	g	NaN	1	2.997665
060CG	220	1	0	r	0.150000	0.440000	0.020000	2.380000	2.160000	2.38	2.16	NaN	NaN	NaN	0.483725	0.846000	g	NaN	0	1.731457
060CG	221	1	1	r	0.150000	0.490000	0.000000	2.170000	2.340000	2.17	2.36	g	0	3.379986	0.385882	0.846000	r	0	1	5.513508
060CG	222	0	1	g	0.150000	5.000000	0.000000	0.000000	0.000000	0.02	0.00	g	1	0.534465	0.770196	NaN	NaN	NaN	NaN	2.181313
060CG	223	1	1	r	0.200000	0.440000	0.000000	2.340000	2.220000	2.34	2.24	r	1	0.592823	0.869020	0.854000	g	0	0	2.498019
060CG	224	0	1	r	0.100000	5.000000	0.000000	0.000000	0.000000	0.00	0.02	r	1	1.171168	0.357255	NaN	NaN	NaN	NaN	3.114226
060CG	225	0	1	g	0.100000	5.000000	0.000000	0.000000	0.000000	0.02	0.00	r	0	0.727841	0.712353	NaN	NaN	NaN	NaN	2.181278
060CG	226	0	0	g	0.150000	5.000000	0.000000	0.000000	0.000000	0.00	0.00	NaN	NaN	NaN	0.300000	NaN	NaN	NaN	NaN	1.681674
060CG	227	1	0	r	0.200000	0.370000	0.050000	2.200000	2.380000	2.20	2.38	NaN	NaN	NaN	0.900392	0.866000	r	NaN	1	1.448155
060CG	228	0	0	r	0.150000	5.000000	0.000000	0.000000	0.000000	0.00	0.00	NaN	NaN	NaN	0.400392	NaN	NaN	NaN	NaN	1.464878
060CG	229	1	1	r	0.200000	0.500000	0.000000	2.370000	2.130000	2.39	2.13	g	0	1.410226	0.812157	0.848000	g	1	0	3.547473
060CG	230	1	1	g	0.250000	0.540000	0.020000	2.230000	2.210000	2.25	2.21	g	1	0.460956	0.906078	0.864000	g	1	1	2.031157
060CG	231	0	0	g	0.150000	5.000000	0.000000	0.000000	0.000000	0.00	0.00	NaN	NaN	NaN	0.073725	NaN	NaN	NaN	NaN	2.031528
060CG	232	0	1	g	0.150000	5.000000	0.000000	0.000000	0.000000	0.00	0.02	g	1	0.411414	0.772157	NaN	NaN	NaN	NaN	2.331372
060CG	233	1	0	r	0.250000	0.510000	0.040000	2.210000	2.240000	2.21	2.24	NaN	NaN	NaN	0.229216	0.818000	r	NaN	1	2.081349
060CG	234	1	1	g	0.250000	0.470000	0.050000	2.230000	2.250000	2.25	2.25	g	1	0.366776	0.689804	0.860000	r	0	0	2.064686
060CG	235	1	0	r	0.200000	0.420000	0.040000	2.340000	2.200000	2.34	2.20	NaN	NaN	NaN	0.449020	0.836000	g	NaN	0	1.464910
060CG	236	0	0	g	0.150000	5.000000	0.000000	0.000000	0.000000	0.00	0.00	NaN	NaN	NaN	0.209608	NaN	NaN	NaN	NaN	1.881327
060CG	237	0	0	g	0.150000	5.000000	0.000000	0.000000	0.000000	0.00	0.00	NaN	NaN	NaN	0.243333	NaN	NaN	NaN	NaN	2.014621
060CG	238	1	0	r	0.200000	0.410000	0.090000	2.240000	2.260000	2.24	2.26	NaN	NaN	NaN	0.570000	0.854000	r	NaN	1	1.864679
060CG	239	0	0	r	0.150000	5.000000	0.000000	0.000000	0.000000	0.00	0.00	NaN	NaN	NaN	0.499804	NaN	NaN	NaN	NaN	1.948000
060CG	240	0	1	g	0.150000	5.000000	0.000000	0.000000	0.000000	0.00	0.02	g	1	0.514998	0.833725	NaN	NaN	NaN	NaN	2.264681
110KA	1	1	0	r	0.220000	0.650000	0.010000	2.050000	2.290000	2.05	2.32	NaN	NaN	NaN	0.659216	0.676000	r	NaN	1	5.872259
110KA	2	1	0	g	0.220000	0.500000	0.010000	2.480000	2.010000	2.49	2.01	NaN	NaN	NaN	0.348824	0.702000	g	NaN	1	5.645686
110KA	3	0	0	g	0.250000	5.000000	0.000000	0.000000	0.000000	0.00	0.00	NaN	NaN	NaN	0.665686	NaN	NaN	NaN	NaN	2.680917
110KA	4	1	1	g	0.220000	0.910000	0.030000	2.420000	1.640000	2.62	1.64	g	1	0.358741	0.859020	0.614000	g	1	1	4.713401
110KA	5	0	0	r	0.250000	5.000000	0.000000	0.000000	0.000000	0.00	0.00	NaN	NaN	NaN	0.726863	NaN	NaN	NaN	NaN	4.528222
110KA	6	0	1	r	0.250000	4.910000	0.000000	0.000000	0.090000	0.02	0.09	r	1	1.190408	0.640196	NaN	NaN	NaN	NaN	3.497402
110KA	7	0	0	r	0.250000	5.000000	0.000000	0.000000	0.000000	0.00	0.00	NaN	NaN	NaN	0.227059	NaN	NaN	NaN	NaN	3.264239
110KA	8	1	1	r	0.220000	0.570000	0.000000	1.840000	2.590000	1.86	2.59	r	1	1.846074	0.374706	0.582000	r	1	1	7.229586
110KA	9	0	1	r	0.250000	4.940000	0.000000	0.000000	0.060000	0.02	0.06	g	0	1.501073	0.393725	NaN	NaN	NaN	NaN	6.513150
110KA	10	0	0	r	0.300000	5.000000	0.000000	0.000000	0.000000	0.00	0.00	NaN	NaN	NaN	0.811961	NaN	NaN	NaN	NaN	2.764461
110KA	11	1	0	r	0.170000	0.490000	0.000000	2.220000	2.290000	2.22	2.87	NaN	NaN	NaN	0.823725	0.692000	r	NaN	1	5.080323
110KA	13	0	0	g	0.300000	5.000000	0.000000	0.000000	0.000000	0.00	0.00	NaN	NaN	NaN	0.509020	NaN	NaN	NaN	NaN	5.363574
110KA	14	1	1	g	0.170000	0.980000	0.000000	2.040000	1.980000	2.04	2.00	r	0	0.766045	0.332745	0.558000	g	0	1	4.080642
110KA	15	1	1	r	0.220000	0.530000	0.000000	2.280000	2.190000	2.28	2.22	r	1	0.798961	0.386078	0.706000	g	0	0	3.147605
110KA	16	0	1	g	0.300000	5.000000	0.000000	0.000000	0.000000	0.00	0.02	g	1	0.497597	0.646078	NaN	NaN	NaN	NaN	3.047659
110KA	17	0	1	g	0.300000	5.000000	0.000000	0.000000	0.000000	0.02	0.00	g	1	2.004298	0.201176	NaN	NaN	NaN	NaN	7.329603
110KA	18	0	1	g	0.250000	5.000000	0.000000	0.000000	0.000000	0.00	0.02	r	0	3.263466	0.000000	NaN	NaN	NaN	NaN	4.846817
110KA	19	1	0	g	0.220000	0.580000	0.000000	2.260000	2.160000	2.26	2.16	NaN	NaN	NaN	0.701765	0.704000	g	NaN	1	2.131206
110KA	20	1	1	g	0.220000	0.530000	0.150000	2.640000	1.680000	2.64	1.70	g	1	1.507214	0.612745	0.548000	g	1	1	4.030762
110KA	21	0	1	r	0.300000	5.000000	0.000000	0.000000	0.000000	0.00	0.02	g	0	4.128076	0.030196	NaN	NaN	NaN	NaN	6.179990
110KA	23	1	1	r	0.170000	0.690000	0.010000	2.000000	2.300000	2.00	2.38	r	1	2.318576	0.722157	0.692000	r	1	1	6.946459
110KA	24	0	0	r	0.350000	4.850000	0.000000	0.000000	0.150000	0.00	0.15	NaN	NaN	NaN	0.258627	NaN	NaN	NaN	NaN	4.847189
110KA	25	1	1	g	0.170000	0.660000	0.010000	2.570000	1.760000	2.57	1.78	g	1	0.971285	0.436667	0.578000	g	1	1	3.181203
110KA	26	0	0	r	0.350000	5.000000	0.000000	0.000000	0.000000	0.00	0.00	NaN	NaN	NaN	0.633922	NaN	NaN	NaN	NaN	2.881215
110KA	27	1	1	r	0.120000	0.750000	0.000000	1.950000	2.300000	1.95	2.32	r	1	0.539671	0.819020	0.660000	r	1	1	7.579658
110KA	29	0	1	g	0.350000	5.000000	0.000000	0.000000	0.000000	0.02	0.00	g	1	1.622960	0.384118	NaN	NaN	NaN	NaN	6.463191
110KA	30	1	0	r	0.070000	0.410000	0.000000	1.930000	2.660000	1.93	2.66	NaN	NaN	NaN	0.538431	0.776000	r	NaN	1	3.580929
110KA	31	0	0	r	0.350000	5.000000	0.000000	0.000000	0.000000	0.00	0.00	NaN	NaN	NaN	0.773922	NaN	NaN	NaN	NaN	4.597110
110KA	32	1	0	g	0.070000	0.450000	0.030000	2.590000	1.930000	2.59	1.93	NaN	NaN	NaN	0.407647	0.640000	g	NaN	1	4.480621
110KA	33	1	0	g	0.070000	0.420000	0.060000	2.360000	2.160000	2.36	2.16	NaN	NaN	NaN	0.219608	0.680000	g	NaN	1	2.714326
110KA	34	0	0	r	0.350000	5.000000	0.000000	0.000000	0.000000	0.00	0.00	NaN	NaN	NaN	0.849020	NaN	NaN	NaN	NaN	2.097930
110KA	35	0	0	g	0.350000	5.000000	0.000000	0.000000	0.000000	0.00	0.00	NaN	NaN	NaN	0.796667	NaN	NaN	NaN	NaN	4.230688
110KA	36	0	1	g	0.350000	5.000000	0.000000	0.000000	0.000000	0.00	0.02	g	1	0.725533	0.767059	NaN	NaN	NaN	NaN	2.814484
110KA	37	1	0	g	0.070000	0.670000	0.000000	2.230000	2.100000	2.23	2.10	NaN	NaN	NaN	0.466863	0.658000	g	NaN	1	4.430690
110KA	38	0	1	r	0.300000	5.000000	0.000000	0.000000	0.000000	0.00	0.02	r	1	0.408286	1.000000	NaN	NaN	NaN	NaN	3.131051
110KA	39	0	1	g	0.300000	5.000000	0.000000	0.000000	0.000000	0.02	0.00	g	1	0.411785	0.533137	NaN	NaN	NaN	NaN	3.030994
110KA	40	1	0	r	0.070000	0.420000	0.020000	1.830000	2.730000	1.83	2.74	NaN	NaN	NaN	0.155294	0.592000	r	NaN	1	2.381283
110KA	41	0	0	g	0.250000	4.130000	0.000000	0.870000	0.000000	0.87	0.00	NaN	NaN	NaN	0.834118	NaN	NaN	NaN	NaN	5.796860
110KA	42	0	0	r	0.250000	5.000000	0.000000	0.000000	0.000000	0.00	0.00	NaN	NaN	NaN	0.761961	NaN	NaN	NaN	NaN	5.463630
110KA	43	1	1	r	0.070000	0.390000	0.020000	2.410000	2.180000	2.41	2.20	r	1	1.664497	0.423333	0.684000	g	0	0	3.564216
110KA	44	0	1	r	0.250000	5.000000	0.000000	0.000000	0.000000	0.02	0.00	r	1	2.626356	0.767059	NaN	NaN	NaN	NaN	7.179684
110KA	45	1	1	r	0.070000	0.820000	0.000000	1.930000	2.250000	1.95	2.25	r	1	3.118077	0.202745	0.564000	r	1	1	6.063326
110KA	46	0	1	g	0.250000	5.000000	0.000000	0.000000	0.000000	0.00	0.02	r	0	1.172774	0.354510	NaN	NaN	NaN	NaN	4.097365
110KA	47	1	0	r	0.050000	0.700000	0.060000	2.360000	1.880000	2.36	1.88	NaN	NaN	NaN	0.824314	0.576000	g	NaN	0	2.264621
110KA	48	1	1	g	0.050000	0.600000	0.010000	2.510000	1.880000	2.51	1.90	g	1	0.572192	0.316471	0.642000	g	1	1	2.781250
110KA	49	1	0	g	0.050000	0.370000	0.050000	2.570000	2.010000	2.57	2.33	NaN	NaN	NaN	0.468431	0.548000	g	NaN	1	2.797662
110KA	50	0	0	r	0.300000	5.000000	0.000000	0.000000	0.000000	0.00	0.00	NaN	NaN	NaN	0.783137	NaN	NaN	NaN	NaN	1.981425
110KA	52	0	0	g	0.300000	5.000000	0.000000	0.000000	0.000000	0.00	0.00	NaN	NaN	NaN	0.690392	NaN	NaN	NaN	NaN	1.831307
110KA	54	0	1	g	0.300000	5.000000	0.000000	0.000000	0.000000	0.02	0.00	g	1	3.984293	0.654706	NaN	NaN	NaN	NaN	9.778875
110KA	56	1	0	r	0.100000	0.470000	0.010000	2.230000	2.290000	2.23	2.29	NaN	NaN	NaN	0.286471	0.698000	r	NaN	1	4.980456
110KA	57	0	1	r	0.300000	5.000000	0.000000	0.000000	0.000000	0.00	0.02	r	1	0.581767	0.896863	NaN	NaN	NaN	NaN	2.980967
110KA	58	0	0	r	0.250000	5.000000	0.000000	0.000000	0.000000	0.00	0.00	NaN	NaN	NaN	0.694510	NaN	NaN	NaN	NaN	2.714386
110KA	59	1	0	r	0.100000	0.340000	0.010000	2.090000	2.560000	2.09	2.56	NaN	NaN	NaN	0.749412	0.696000	r	NaN	1	2.831181
110KA	60	0	0	r	0.250000	5.000000	0.000000	0.000000	0.000000	0.00	0.00	NaN	NaN	NaN	0.714510	NaN	NaN	NaN	NaN	3.447658
110KA	61	1	1	g	0.100000	0.690000	0.010000	2.460000	1.840000	2.46	1.86	g	1	0.839173	0.770784	0.552000	g	1	1	4.214022
110KA	62	0	1	r	0.250000	5.000000	0.000000	0.000000	0.000000	0.02	0.00	r	1	3.890957	0.072941	NaN	NaN	NaN	NaN	6.429822
110KA	63	0	0	g	0.250000	5.000000	0.000000	0.000000	0.000000	0.00	0.00	NaN	NaN	NaN	1.000000	NaN	NaN	NaN	NaN	4.996992
110KA	64	0	0	g	0.250000	5.000000	0.000000	0.000000	0.000000	0.00	0.00	NaN	NaN	NaN	0.876275	NaN	NaN	NaN	NaN	2.981018
110KA	65	1	1	r	0.100000	0.460000	0.000000	1.960000	2.580000	1.98	2.58	g	0	2.870013	0.270588	0.700000	r	0	1	4.563879
110KA	66	0	1	r	0.250000	5.000000	0.000000	0.000000	0.000000	0.00	0.02	r	1	0.531945	0.912549	NaN	NaN	NaN	NaN	2.147987
110KA	67	1	1	r	0.150000	0.350000	0.080000	2.280000	2.290000	2.28	2.32	r	1	3.168447	0.674706	0.706000	r	1	1	5.830037
110KA	68	1	0	r	0.150000	0.760000	0.010000	2.320000	1.910000	2.37	1.91	NaN	NaN	NaN	0.763333	0.664000	g	NaN	0	4.880389
110KA	69	0	1	g	0.200000	5.000000	0.000000	0.000000	0.000000	0.02	0.00	g	1	0.588524	0.755686	NaN	NaN	NaN	NaN	3.281052
110KA	70	1	1	g	0.150000	0.410000	0.010000	2.220000	2.360000	2.24	2.36	g	1	0.294060	0.274510	0.708000	r	0	0	1.931264
110KA	71	1	1	g	0.100000	0.860000	0.020000	2.080000	2.040000	2.08	2.06	r	0	4.709067	0.188824	0.594000	g	0	1	7.412959
110KA	72	0	1	r	0.200000	5.000000	0.000000	0.000000	0.000000	0.02	0.00	g	0	0.679162	0.745098	NaN	NaN	NaN	NaN	2.614456
110KA	73	1	1	r	0.150000	0.500000	0.100000	1.940000	2.460000	1.96	2.46	g	0	3.192362	0.123529	0.606000	r	0	1	4.847138
110KA	75	1	0	r	0.200000	0.370000	0.040000	1.890000	2.700000	1.89	2.70	NaN	NaN	NaN	0.722549	0.622000	r	NaN	1	4.397186
110KA	76	1	1	r	0.200000	0.190000	0.010000	1.860000	2.940000	1.88	2.94	r	1	0.305224	0.705686	0.672000	r	1	1	2.431179
110KA	77	0	1	r	0.250000	5.000000	0.000000	0.000000	0.000000	0.02	0.00	r	1	0.498087	0.347647	NaN	NaN	NaN	NaN	3.597476
110KA	78	1	0	g	0.150000	0.330000	0.050000	2.590000	2.030000	2.59	2.03	NaN	NaN	NaN	0.403725	0.662000	g	NaN	1	2.431307
110KA	79	0	1	r	0.250000	5.000000	0.000000	0.000000	0.000000	0.00	0.02	r	1	0.341995	0.764510	NaN	NaN	NaN	NaN	3.864119
110KA	80	0	1	g	0.200000	5.000000	0.000000	0.000000	0.000000	0.02	0.00	g	1	0.324284	0.245882	NaN	NaN	NaN	NaN	2.597921
110KA	81	0	1	r	0.200000	5.000000	0.000000	0.000000	0.000000	0.00	0.02	r	1	2.678995	0.351569	NaN	NaN	NaN	NaN	7.445984
110KA	82	1	1	g	0.150000	0.470000	0.030000	2.520000	1.980000	2.52	2.00	g	1	9.936109	0.311373	0.664000	g	1	1	12.377858
110KA	83	1	0	r	0.150000	0.370000	0.060000	2.050000	2.520000	2.13	2.52	NaN	NaN	NaN	0.832745	0.668000	r	NaN	1	2.664509
110KA	84	1	1	r	0.150000	0.700000	0.010000	2.040000	2.250000	2.07	2.25	g	0	0.222109	0.644706	0.600000	r	0	1	2.297872
110KA	85	0	0	r	0.150000	5.000000	0.000000	0.000000	0.000000	0.00	0.00	NaN	NaN	NaN	0.359804	NaN	NaN	NaN	NaN	2.564565
110KA	86	0	0	g	0.150000	5.000000	0.000000	0.000000	0.000000	0.00	0.00	NaN	NaN	NaN	0.254902	NaN	NaN	NaN	NaN	4.880564
110KA	87	0	0	g	0.150000	5.000000	0.000000	0.000000	0.000000	0.00	0.00	NaN	NaN	NaN	0.921569	NaN	NaN	NaN	NaN	4.580485
110KA	89	0	1	r	0.150000	5.000000	0.000000	0.000000	0.000000	0.00	0.02	g	0	0.859068	0.445098	NaN	NaN	NaN	NaN	3.830732
110KA	90	1	0	r	0.200000	0.690000	0.060000	1.920000	2.330000	1.92	2.33	NaN	NaN	NaN	0.098235	0.578000	r	NaN	1	2.381377
110KA	91	0	0	g	0.200000	5.000000	0.000000	0.000000	0.000000	0.00	0.00	NaN	NaN	NaN	0.779804	NaN	NaN	NaN	NaN	2.264481
110KA	92	0	0	g	0.200000	5.000000	0.000000	0.000000	0.000000	0.00	0.00	NaN	NaN	NaN	0.322353	NaN	NaN	NaN	NaN	3.097689
110KA	93	0	0	g	0.200000	5.000000	0.000000	0.000000	0.000000	0.00	0.00	NaN	NaN	NaN	0.658627	NaN	NaN	NaN	NaN	3.231098
110KA	95	0	1	g	0.200000	5.000000	0.000000	0.000000	0.000000	0.02	0.00	g	1	0.562849	0.561569	NaN	NaN	NaN	NaN	2.880979
110KA	96	1	0	g	0.200000	0.340000	0.000000	2.380000	2.280000	2.38	2.28	NaN	NaN	NaN	0.729216	0.764000	g	NaN	1	3.864152
110KA	97	1	0	g	0.200000	0.390000	0.040000	2.480000	2.090000	2.48	2.09	NaN	NaN	NaN	0.765882	0.638000	g	NaN	1	2.981038
110KA	98	0	1	g	0.200000	5.000000	0.000000	0.000000	0.000000	0.02	0.00	g	1	0.553195	0.128627	NaN	NaN	NaN	NaN	3.564177
110KA	99	0	0	g	0.150000	5.000000	0.000000	0.000000	0.000000	0.00	0.00	NaN	NaN	NaN	0.350588	NaN	NaN	NaN	NaN	3.797326
110KA	100	1	0	r	0.200000	0.590000	0.000000	1.860000	2.550000	1.86	2.55	NaN	NaN	NaN	0.259216	0.626000	r	NaN	1	2.414606
110KA	101	1	0	r	0.200000	0.870000	0.000000	2.040000	2.090000	2.04	2.09	NaN	NaN	NaN	0.888824	0.628000	r	NaN	1	2.081396
110KA	102	1	0	r	0.200000	0.530000	0.080000	2.000000	2.390000	2.00	2.39	NaN	NaN	NaN	0.088627	0.526000	r	NaN	1	3.247534
110KA	103	0	1	g	0.150000	5.000000	0.000000	0.000000	0.000000	0.00	0.02	r	0	1.326564	0.041765	NaN	NaN	NaN	NaN	3.130951
110KA	104	0	0	g	0.200000	5.000000	0.000000	0.000000	0.000000	0.00	0.00	NaN	NaN	NaN	0.359804	NaN	NaN	NaN	NaN	4.930480
110KA	105	0	1	g	0.200000	5.000000	0.000000	0.000000	0.000000	0.00	0.02	g	1	1.622870	0.087255	NaN	NaN	NaN	NaN	5.896910
110KA	106	1	1	r	0.200000	0.400000	0.050000	2.250000	2.300000	2.25	2.32	r	1	1.420934	0.123333	0.764000	r	1	1	3.030999
110KA	107	0	1	r	0.200000	5.000000	0.000000	0.000000	0.000000	0.00	0.02	r	1	0.269708	0.740392	NaN	NaN	NaN	NaN	2.714579
110KA	108	1	1	r	0.150000	0.440000	0.020000	2.180000	2.360000	2.18	2.38	g	0	0.283072	0.755490	0.750000	r	0	1	2.781166
110KA	109	0	0	g	0.150000	5.000000	0.000000	0.000000	0.000000	0.00	0.00	NaN	NaN	NaN	0.958431	NaN	NaN	NaN	NaN	1.798124
110KA	110	1	1	g	0.200000	0.470000	0.010000	2.140000	2.380000	2.14	2.40	r	0	-0.011759	0.747059	0.762000	r	1	0	2.447931
110KA	111	0	1	r	0.150000	5.000000	0.000000	0.000000	0.000000	0.02	0.00	g	0	8.069461	0.605882	NaN	NaN	NaN	NaN	11.078387
110KA	112	1	0	r	0.250000	0.640000	0.000000	2.010000	2.350000	2.01	2.35	NaN	NaN	NaN	0.346863	0.690000	r	NaN	1	8.129142
110KA	113	1	1	g	0.250000	0.480000	0.090000	2.150000	2.280000	2.62	2.28	g	1	2.478447	0.000000	0.570000	g	1	1	4.980292
110KA	114	0	0	g	0.200000	4.570000	0.000000	0.430000	0.000000	0.43	0.00	NaN	NaN	NaN	0.252941	NaN	NaN	NaN	NaN	2.847707
110KA	115	0	0	g	0.200000	5.000000	0.000000	0.000000	0.000000	0.00	0.00	NaN	NaN	NaN	0.201569	NaN	NaN	NaN	NaN	5.996649
110KA	116	0	0	g	0.200000	5.000000	0.000000	0.000000	0.000000	0.00	0.00	NaN	NaN	NaN	0.080000	NaN	NaN	NaN	NaN	1.947927
110KA	117	1	1	r	0.250000	0.350000	0.040000	1.620000	2.990000	1.64	2.99	r	1	0.809141	0.804314	0.552000	r	1	1	2.497867
110KA	118	0	1	r	0.200000	5.000000	0.000000	0.000000	0.000000	0.00	0.02	r	1	0.367624	0.889216	NaN	NaN	NaN	NaN	1.981454
110KA	119	1	0	r	0.200000	0.740000	0.050000	1.920000	2.290000	1.92	2.29	NaN	NaN	NaN	0.342941	0.578000	r	NaN	1	3.580809
110KA	121	0	0	g	0.200000	5.000000	0.000000	0.000000	0.000000	0.00	0.00	NaN	NaN	NaN	0.906667	NaN	NaN	NaN	NaN	2.098093
110KA	122	0	0	r	0.200000	5.000000	0.000000	0.000000	0.000000	0.00	0.00	NaN	NaN	NaN	0.150784	NaN	NaN	NaN	NaN	4.530563
110KA	124	1	0	g	0.200000	0.680000	0.080000	2.360000	1.880000	2.36	1.88	NaN	NaN	NaN	0.630980	0.654000	g	NaN	1	3.747425
110KA	125	1	1	r	0.200000	0.470000	0.040000	2.300000	2.190000	2.30	2.22	g	0	0.582319	0.362941	0.736000	g	1	0	2.397897
110KA	127	0	0	r	0.200000	5.000000	0.000000	0.000000	0.000000	0.00	0.00	NaN	NaN	NaN	0.885882	NaN	NaN	NaN	NaN	2.164635
110KA	128	0	1	r	0.200000	5.000000	0.000000	0.000000	0.000000	0.02	0.00	r	1	1.573659	0.934118	NaN	NaN	NaN	NaN	3.097519
110KA	129	1	0	g	0.250000	0.380000	0.020000	2.180000	2.420000	2.18	2.42	NaN	NaN	NaN	0.453333	0.736000	r	NaN	0	3.130981
110KA	130	0	0	g	0.150000	4.470000	0.000000	0.000000	0.530000	0.00	0.53	NaN	NaN	NaN	0.133137	NaN	NaN	NaN	NaN	2.247916
110KA	131	1	1	g	0.250000	0.260000	0.030000	2.460000	2.250000	2.83	2.25	g	1	0.948740	0.295294	0.768000	g	1	1	3.314261
110KA	132	0	0	r	0.150000	5.000000	0.000000	0.000000	0.000000	0.00	0.00	NaN	NaN	NaN	0.245686	NaN	NaN	NaN	NaN	7.279592
110KA	133	0	1	g	0.150000	5.000000	0.000000	0.000000	0.000000	0.02	0.00	r	0	0.468386	0.591961	NaN	NaN	NaN	NaN	1.964629
110KA	134	1	1	g	0.200000	0.390000	0.030000	2.340000	2.240000	2.34	2.26	r	0	0.263302	0.944118	0.696000	g	0	1	1.881467
110KA	135	1	0	r	0.250000	0.300000	0.100000	2.060000	2.540000	2.10	2.54	NaN	NaN	NaN	0.635686	0.598000	r	NaN	1	1.931473
110KA	136	0	1	g	0.200000	5.000000	0.000000	0.000000	0.000000	0.00	0.02	g	1	0.531315	0.422157	NaN	NaN	NaN	NaN	2.248072
110KA	137	0	1	g	0.200000	5.000000	0.000000	0.000000	0.000000	0.00	0.02	g	1	3.523070	0.063922	NaN	NaN	NaN	NaN	5.446899
110KA	139	0	1	g	0.150000	5.000000	0.000000	0.000000	0.000000	0.02	0.00	g	1	3.241309	0.784510	NaN	NaN	NaN	NaN	6.629950
110KA	140	1	1	r	0.250000	1.000000	0.000000	1.900000	2.100000	1.92	2.10	r	1	0.340114	0.958431	0.542000	r	1	1	2.531283
110KA	141	0	0	g	0.150000	5.000000	0.000000	0.000000	0.000000	0.00	0.00	NaN	NaN	NaN	0.712745	NaN	NaN	NaN	NaN	1.897988
110KA	142	0	1	r	0.150000	5.000000	0.000000	0.000000	0.000000	0.00	0.02	r	1	0.351841	0.866863	NaN	NaN	NaN	NaN	1.714670
110KA	143	1	0	r	0.250000	0.710000	0.020000	1.940000	2.330000	1.94	2.33	NaN	NaN	NaN	0.863922	0.586000	r	NaN	1	1.848006
110KA	144	1	1	r	0.250000	0.420000	0.040000	1.900000	2.640000	1.92	2.64	r	1	2.713075	0.120000	0.700000	r	1	1	5.446929
110KA	145	0	1	g	0.100000	5.000000	0.000000	0.000000	0.000000	0.02	0.00	g	1	2.987039	0.774706	NaN	NaN	NaN	NaN	5.680149
110KA	146	0	0	r	0.100000	5.000000	0.000000	0.000000	0.000000	0.00	0.00	NaN	NaN	NaN	0.586471	NaN	NaN	NaN	NaN	1.831560
110KA	147	0	1	g	0.100000	5.000000	0.000000	0.000000	0.000000	0.02	0.00	r	0	0.606425	0.483922	NaN	NaN	NaN	NaN	2.481334
110KA	148	0	0	g	0.150000	5.000000	0.000000	0.000000	0.000000	0.00	0.00	NaN	NaN	NaN	0.195490	NaN	NaN	NaN	NaN	6.813082
110KA	149	0	0	r	0.150000	5.000000	0.000000	0.000000	0.000000	0.00	0.00	NaN	NaN	NaN	0.740588	NaN	NaN	NaN	NaN	1.664757
110KA	150	1	1	r	0.200000	0.300000	0.020000	2.580000	2.100000	2.58	2.12	r	1	0.262470	0.832549	0.782000	g	0	0	2.497920
110KA	151	0	0	g	0.150000	5.000000	0.000000	0.000000	0.000000	0.00	0.00	NaN	NaN	NaN	0.303725	NaN	NaN	NaN	NaN	2.381198
110KA	152	0	1	g	0.150000	5.000000	0.000000	0.000000	0.000000	0.00	0.02	r	0	0.503704	0.181961	NaN	NaN	NaN	NaN	2.181342
110KA	153	0	0	g	0.200000	5.000000	0.000000	0.000000	0.000000	0.00	0.00	NaN	NaN	NaN	0.410392	NaN	NaN	NaN	NaN	1.881245
110KA	155	1	0	r	0.150000	0.700000	0.100000	2.140000	2.060000	2.48	2.06	NaN	NaN	NaN	0.170392	0.540000	g	NaN	0	2.031339
110KA	156	0	1	r	0.200000	5.000000	0.000000	0.000000	0.000000	0.02	0.00	g	0	0.248258	0.663137	NaN	NaN	NaN	NaN	2.597918
110KA	157	1	0	g	0.150000	0.830000	0.040000	1.860000	2.270000	1.86	2.27	NaN	NaN	NaN	0.314706	0.646000	r	NaN	0	3.447499
110KA	158	1	0	g	0.150000	0.470000	0.100000	1.810000	2.620000	1.81	2.85	NaN	NaN	NaN	0.803725	0.774000	r	NaN	0	1.897976
110KA	159	1	1	r	0.150000	0.820000	0.100000	1.720000	2.360000	1.72	2.99	r	1	0.773364	0.415882	0.482000	r	1	1	3.331017
110KA	160	1	1	g	0.150000	0.310000	0.090000	2.090000	2.510000	2.21	2.51	g	1	0.444566	0.790196	0.756000	r	0	0	2.631081
110KA	161	0	1	r	0.250000	5.000000	0.000000	0.000000	0.000000	0.00	0.02	g	0	1.102245	0.349020	NaN	NaN	NaN	NaN	2.914492
110KA	162	0	0	r	0.300000	5.000000	0.000000	0.000000	0.000000	0.00	0.00	NaN	NaN	NaN	0.057255	NaN	NaN	NaN	NaN	1.914597
110KA	163	1	0	g	0.100000	0.330000	0.140000	2.240000	2.290000	2.24	2.29	NaN	NaN	NaN	0.932353	0.718000	r	NaN	0	1.514937
110KA	164	1	1	r	0.100000	0.570000	0.320000	2.060000	2.050000	2.08	2.05	g	0	0.079456	0.550000	0.610000	g	1	0	1.531270
110KA	165	1	1	g	0.150000	0.280000	0.030000	2.440000	2.250000	2.44	2.27	g	1	2.242173	0.810392	0.754000	g	1	1	6.179952
110KA	166	1	0	g	0.150000	0.250000	0.020000	2.600000	2.130000	2.60	2.13	NaN	NaN	NaN	0.810392	0.808000	g	NaN	1	2.098162
110KA	167	1	0	r	0.150000	0.320000	0.010000	2.130000	2.540000	2.13	2.54	NaN	NaN	NaN	0.982157	0.818000	r	NaN	1	1.781350
110KA	168	0	1	r	0.300000	5.000000	0.000000	0.000000	0.000000	0.02	0.00	r	1	0.555487	1.000000	NaN	NaN	NaN	NaN	3.247744
110KA	169	1	0	r	0.150000	0.280000	0.100000	1.990000	2.630000	2.09	2.63	NaN	NaN	NaN	0.493725	0.690000	r	NaN	1	2.481151
110KA	170	0	0	g	0.300000	5.000000	0.000000	0.000000	0.000000	0.00	0.00	NaN	NaN	NaN	0.392157	NaN	NaN	NaN	NaN	2.181371
110KA	171	0	0	r	0.300000	5.000000	0.000000	0.000000	0.000000	0.00	0.00	NaN	NaN	NaN	0.699216	NaN	NaN	NaN	NaN	2.631109
110KA	172	0	0	g	0.300000	5.000000	0.000000	0.000000	0.000000	0.00	0.00	NaN	NaN	NaN	0.729804	NaN	NaN	NaN	NaN	2.664452
110KA	174	1	0	r	0.150000	0.540000	0.010000	2.180000	2.270000	2.18	2.27	NaN	NaN	NaN	0.539608	0.732000	r	NaN	1	1.531619
110KA	175	1	1	g	0.150000	0.340000	0.040000	2.470000	2.150000	2.49	2.15	g	1	0.870070	0.783333	0.766000	g	1	1	2.881124
110KA	176	0	1	r	0.300000	5.000000	0.000000	0.000000	0.000000	0.00	0.02	g	0	1.665524	0.820000	NaN	NaN	NaN	NaN	4.997145
110KA	177	0	1	g	0.350000	5.000000	0.000000	0.000000	0.000000	0.00	0.02	g	1	1.146886	0.809804	NaN	NaN	NaN	NaN	2.847727
110KA	178	1	1	g	0.100000	0.660000	0.010000	2.170000	2.160000	2.17	2.34	r	0	0.016875	1.000000	0.742000	r	1	0	3.097700
110KA	179	0	0	r	0.350000	5.000000	0.000000	0.000000	0.000000	0.00	0.00	NaN	NaN	NaN	0.414510	NaN	NaN	NaN	NaN	2.181298
110KA	180	0	1	g	0.350000	5.000000	0.000000	0.000000	0.000000	0.02	0.00	g	1	1.063136	0.876863	NaN	NaN	NaN	NaN	8.345865
110KA	181	1	1	r	0.150000	0.330000	0.040000	1.540000	3.090000	1.54	3.11	r	1	8.235621	0.436078	0.730000	r	1	1	13.161068
110KA	182	1	1	r	0.150000	0.340000	0.020000	2.230000	2.410000	2.23	2.43	r	1	1.601029	0.861373	0.740000	r	1	1	3.397514
110KA	183	0	0	g	0.300000	5.000000	0.000000	0.000000	0.000000	0.00	0.00	NaN	NaN	NaN	0.128039	NaN	NaN	NaN	NaN	4.563845
110KA	184	0	0	g	0.300000	5.000000	0.000000	0.000000	0.000000	0.00	0.00	NaN	NaN	NaN	0.703529	NaN	NaN	NaN	NaN	3.764175
110KA	185	1	0	g	0.100000	0.630000	0.040000	2.460000	1.870000	2.46	1.87	NaN	NaN	NaN	0.732745	0.688000	g	NaN	1	1.581487
110KA	186	0	1	r	0.300000	5.000000	0.000000	0.000000	0.000000	0.02	0.00	g	0	1.258054	0.678627	NaN	NaN	NaN	NaN	3.447554
110KA	189	0	1	r	0.350000	5.000000	0.000000	0.000000	0.000000	0.00	0.02	r	1	1.531413	0.199804	NaN	NaN	NaN	NaN	3.297681
110KA	190	1	1	g	0.100000	0.710000	0.070000	2.160000	2.060000	2.16	2.08	r	0	0.178196	0.492157	0.734000	g	0	1	1.731425
110KA	191	0	1	r	0.350000	5.000000	0.000000	0.000000	0.000000	0.02	0.00	g	0	0.567707	0.616667	NaN	NaN	NaN	NaN	4.163957
110KA	192	1	0	g	0.150000	0.570000	0.010000	2.570000	1.850000	2.57	1.85	NaN	NaN	NaN	0.556667	0.748000	g	NaN	1	2.614547
110KA	193	0	0	g	0.400000	4.940000	0.000000	0.060000	0.000000	0.06	0.00	NaN	NaN	NaN	0.822745	NaN	NaN	NaN	NaN	1.498044
110KA	194	1	1	g	0.150000	0.460000	0.020000	2.160000	2.360000	2.16	2.38	r	0	0.291224	0.580980	0.716000	r	1	0	1.981382
110KA	195	1	0	r	0.200000	0.620000	0.010000	2.350000	2.020000	2.35	2.08	NaN	NaN	NaN	0.888824	0.718000	g	NaN	0	1.714867
110KA	196	1	1	g	0.200000	0.640000	0.010000	2.510000	1.840000	2.53	1.84	r	0	3.980056	0.014706	0.402000	g	0	1	5.930057
110KA	197	0	0	r	0.400000	5.000000	0.000000	0.000000	0.000000	0.00	0.00	NaN	NaN	NaN	0.869216	NaN	NaN	NaN	NaN	1.881479
110KA	198	0	0	g	0.400000	5.000000	0.000000	0.000000	0.000000	0.00	0.00	NaN	NaN	NaN	0.266863	NaN	NaN	NaN	NaN	1.848077
110KA	200	1	0	g	0.300000	0.080000	0.030000	2.990000	1.900000	2.99	1.90	NaN	NaN	NaN	0.634902	0.630000	g	NaN	1	1.614769
110KA	201	0	1	r	0.400000	5.000000	0.000000	0.000000	0.000000	0.00	0.02	r	1	3.497140	0.207843	NaN	NaN	NaN	NaN	7.312915
110KA	202	0	1	g	0.400000	5.000000	0.000000	0.000000	0.000000	0.02	0.00	r	0	0.744679	0.728627	NaN	NaN	NaN	NaN	2.664553
110KA	203	1	0	g	0.300000	0.630000	0.050000	1.860000	2.460000	1.86	2.46	NaN	NaN	NaN	0.228627	0.790000	r	NaN	0	2.414537
110KA	204	0	1	r	0.450000	5.000000	0.000000	0.000000	0.000000	0.02	0.00	g	0	2.949152	0.917843	NaN	NaN	NaN	NaN	5.180257
110KA	205	1	1	r	0.300000	0.110000	0.090000	1.870000	2.930000	1.87	3.16	r	1	2.253375	0.259020	0.652000	r	1	1	4.347190
110KA	206	1	1	r	0.300000	0.390000	0.030000	2.330000	2.250000	2.35	2.25	g	0	0.693688	0.279020	0.840000	g	1	0	2.031454
110KA	207	0	0	g	0.500000	5.000000	0.000000	0.000000	0.000000	0.00	0.00	NaN	NaN	NaN	0.894314	NaN	NaN	NaN	NaN	2.697912
110KA	209	1	1	r	0.350000	0.390000	0.050000	2.290000	2.270000	2.29	2.29	r	1	0.100355	1.000000	0.790000	g	0	0	1.964689
110KA	210	0	0	r	0.500000	5.000000	0.000000	0.000000	0.000000	0.00	0.00	NaN	NaN	NaN	1.000000	NaN	NaN	NaN	NaN	1.764672
110KA	211	0	1	g	0.500000	5.000000	0.000000	0.000000	0.000000	0.00	0.02	r	0	2.073522	0.414706	NaN	NaN	NaN	NaN	4.480571
110KA	212	0	1	g	0.550000	5.000000	0.000000	0.000000	0.000000	0.00	0.02	g	1	0.643349	0.537451	NaN	NaN	NaN	NaN	2.364728
110KA	213	1	0	r	0.350000	0.330000	0.080000	2.420000	2.170000	2.42	2.27	NaN	NaN	NaN	0.781373	0.770000	g	NaN	0	2.331143
110KA	214	1	0	r	0.350000	0.390000	0.090000	0.950000	3.570000	2.58	3.57	NaN	NaN	NaN	0.928431	0.448000	r	NaN	1	3.081032
110KA	215	0	1	r	0.550000	5.000000	0.000000	0.000000	0.000000	0.02	0.00	g	0	1.602856	0.134118	NaN	NaN	NaN	NaN	3.764127
110KA	216	0	0	r	0.600000	5.000000	0.000000	0.000000	0.000000	0.00	0.00	NaN	NaN	NaN	0.083137	NaN	NaN	NaN	NaN	2.514476
110KA	217	1	0	g	0.350000	0.450000	0.020000	2.670000	1.860000	2.67	1.86	NaN	NaN	NaN	0.949804	0.620000	g	NaN	1	2.047955
110KA	218	1	0	g	0.350000	0.470000	0.020000	1.990000	2.520000	1.99	2.52	NaN	NaN	NaN	0.610000	0.784000	r	NaN	0	2.481221
110KA	219	1	1	g	0.350000	0.410000	0.020000	2.220000	2.350000	2.24	2.35	g	1	1.202042	0.060196	0.796000	r	0	0	2.447843
110KA	220	0	1	g	0.600000	5.000000	0.000000	0.000000	0.000000	0.00	0.02	g	1	0.467205	0.548431	NaN	NaN	NaN	NaN	2.098120
110KA	221	0	1	r	0.600000	5.000000	0.000000	0.000000	0.000000	0.02	0.00	r	1	0.567876	0.643137	NaN	NaN	NaN	NaN	1.898036
110KA	223	1	1	r	0.300000	0.650000	0.030000	2.390000	1.930000	2.41	1.93	g	0	0.283461	0.960196	0.760000	g	1	0	1.947976
110KA	224	0	0	r	0.550000	5.000000	0.000000	0.000000	0.000000	0.00	0.00	NaN	NaN	NaN	0.187451	NaN	NaN	NaN	NaN	4.680466
110KA	225	0	1	r	0.550000	5.000000	0.000000	0.000000	0.000000	0.00	0.02	r	1	3.489629	0.399020	NaN	NaN	NaN	NaN	5.596835
110KA	227	0	0	r	0.550000	5.000000	0.000000	0.000000	0.000000	0.00	0.00	NaN	NaN	NaN	0.379216	NaN	NaN	NaN	NaN	6.196507
110KA	228	0	0	r	0.550000	5.000000	0.000000	0.000000	0.000000	0.00	0.00	NaN	NaN	NaN	0.919804	NaN	NaN	NaN	NaN	1.814830
110KA	231	0	1	g	0.550000	4.420000	0.000000	0.000000	0.580000	0.00	0.60	r	0	0.617369	0.673529	NaN	NaN	NaN	NaN	1.948114
110KA	232	1	0	r	0.350000	0.400000	0.040000	2.180000	2.380000	2.18	2.38	NaN	NaN	NaN	1.000000	0.796000	r	NaN	1	1.248508
110KA	233	0	0	g	0.600000	5.000000	0.000000	0.000000	0.000000	0.00	0.00	NaN	NaN	NaN	0.359804	NaN	NaN	NaN	NaN	1.614917
110KA	234	1	0	g	0.350000	0.690000	0.000000	1.980000	2.330000	1.98	2.33	NaN	NaN	NaN	0.319412	0.782000	r	NaN	0	1.698126
110KA	235	0	0	g	0.600000	5.000000	0.000000	0.000000	0.000000	0.00	0.00	NaN	NaN	NaN	0.633529	NaN	NaN	NaN	NaN	11.211707
110KA	236	0	0	r	0.600000	5.000000	0.000000	0.000000	0.000000	0.00	0.00	NaN	NaN	NaN	0.115294	NaN	NaN	NaN	NaN	5.396941
110KA	237	1	1	g	0.350000	0.800000	0.000000	2.530000	1.670000	2.53	1.69	r	0	0.729947	0.779608	0.528000	g	0	1	9.562069
110KA	238	1	1	g	0.400000	0.780000	0.000000	2.690000	1.530000	2.74	1.53	g	1	0.759429	0.276471	0.646000	g	1	1	13.960887
110KA	239	0	1	r	0.600000	5.000000	0.000000	0.000000	0.000000	0.02	0.00	r	1	1.685796	0.163137	NaN	NaN	NaN	NaN	4.313900
110KA	240	0	1	r	0.600000	5.000000	0.000000	0.000000	0.000000	0.02	0.00	r	1	0.510980	0.945882	NaN	NaN	NaN	NaN	1.964721
180IG	2	1	0	g	0.295000	0.540000	0.010000	2.390000	2.060000	2.40	2.06	NaN	NaN	NaN	0.658824	0.714000	g	NaN	1	5.096069
180IG	3	0	0	g	0.310000	5.000000	0.000000	0.000000	0.000000	0.00	0.00	NaN	NaN	NaN	0.765686	NaN	NaN	NaN	NaN	3.430506
180IG	4	1	1	g	0.295000	0.600000	0.010000	2.400000	1.990000	2.42	1.99	g	1	1.061270	0.879020	0.698000	g	1	1	5.130071
180IG	5	0	0	r	0.310000	5.000000	0.000000	0.000000	0.000000	0.00	0.00	NaN	NaN	NaN	0.256863	NaN	NaN	NaN	NaN	7.127505
180IG	6	0	1	r	0.310000	5.000000	0.000000	0.000000	0.000000	0.02	0.00	g	0	2.364556	0.590196	NaN	NaN	NaN	NaN	5.446798
180IG	7	0	0	r	0.360000	5.000000	0.000000	0.000000	0.000000	0.00	0.00	NaN	NaN	NaN	0.647059	NaN	NaN	NaN	NaN	3.580780
180IG	8	1	1	r	0.295000	0.420000	0.030000	1.970000	2.580000	1.99	2.58	g	0	0.602384	0.864706	0.600000	r	0	1	3.164354
180IG	9	0	1	r	0.360000	5.000000	0.000000	0.000000	0.000000	0.02	0.00	g	0	1.881826	0.643725	NaN	NaN	NaN	NaN	4.813714
180IG	10	0	0	r	0.410000	5.000000	0.000000	0.000000	0.000000	0.00	0.00	NaN	NaN	NaN	0.821961	NaN	NaN	NaN	NaN	3.864195
180IG	11	1	0	r	0.345000	0.750000	0.000000	2.280000	1.970000	2.28	1.97	NaN	NaN	NaN	0.783725	0.718000	g	NaN	0	2.597751
180IG	13	0	0	g	0.410000	5.000000	0.000000	0.000000	0.000000	0.00	0.00	NaN	NaN	NaN	0.749020	NaN	NaN	NaN	NaN	3.397575
180IG	14	1	1	g	0.345000	0.760000	0.000000	2.440000	1.800000	2.44	1.82	g	1	0.846575	0.872745	0.542000	g	1	1	3.114273
180IG	15	1	1	r	0.345000	0.550000	0.030000	2.040000	2.380000	2.04	2.40	r	1	0.454760	0.896078	0.750000	r	1	1	5.580111
180IG	16	0	1	g	0.410000	5.000000	0.000000	0.000000	0.000000	0.00	0.02	r	0	1.214315	0.556078	NaN	NaN	NaN	NaN	4.163980
180IG	17	0	1	g	0.460000	5.000000	0.000000	0.000000	0.000000	0.02	0.00	g	1	5.398764	0.391176	NaN	NaN	NaN	NaN	7.979406
180IG	18	0	1	g	0.460000	5.000000	0.000000	0.000000	0.000000	0.00	0.02	r	0	0.415140	0.666667	NaN	NaN	NaN	NaN	3.947407
180IG	19	1	0	g	0.295000	0.380000	0.010000	2.460000	2.150000	2.46	2.15	NaN	NaN	NaN	0.621765	0.752000	g	NaN	1	3.264307
180IG	20	1	1	g	0.295000	0.750000	0.000000	2.450000	1.800000	2.45	1.82	g	1	0.525376	0.592745	0.554000	g	1	1	3.364256
180IG	21	0	1	r	0.510000	5.000000	0.000000	0.000000	0.000000	0.00	0.02	r	1	0.504794	0.700196	NaN	NaN	NaN	NaN	3.830543
180IG	23	1	1	r	0.295000	0.680000	0.030000	1.970000	2.320000	1.97	2.34	r	1	0.594203	0.962157	0.696000	r	1	1	3.714265
180IG	24	0	0	r	0.510000	5.000000	0.000000	0.000000	0.000000	0.00	0.00	NaN	NaN	NaN	0.598627	NaN	NaN	NaN	NaN	3.047625
180IG	25	1	1	g	0.245000	0.630000	0.000000	2.320000	2.050000	2.32	2.07	r	0	1.146483	0.706667	0.574000	g	0	1	3.980773
180IG	26	0	0	r	0.510000	5.000000	0.000000	0.000000	0.000000	0.00	0.00	NaN	NaN	NaN	0.743922	NaN	NaN	NaN	NaN	2.581025
180IG	27	1	1	r	0.295000	0.590000	0.020000	2.130000	2.260000	2.13	2.28	r	1	0.512013	0.899020	0.700000	r	1	1	2.730966
180IG	28	1	1	g	0.295000	0.640000	0.000000	2.360000	2.000000	2.38	2.00	g	1	0.776614	0.905686	0.694000	g	1	1	3.130990
180IG	29	0	1	g	0.510000	5.000000	0.000000	0.000000	0.000000	0.02	0.00	g	1	0.502636	0.764118	NaN	NaN	NaN	NaN	3.747408
180IG	30	1	0	r	0.245000	0.540000	0.040000	2.150000	2.270000	2.15	2.27	NaN	NaN	NaN	0.578431	0.688000	r	NaN	1	3.897278
180IG	31	0	0	r	0.460000	5.000000	0.000000	0.000000	0.000000	0.00	0.00	NaN	NaN	NaN	0.753922	NaN	NaN	NaN	NaN	2.764399
180IG	32	1	0	g	0.245000	0.700000	0.000000	2.490000	1.810000	2.49	1.81	NaN	NaN	NaN	0.647647	0.570000	g	NaN	1	4.763750
180IG	33	1	0	g	0.245000	0.630000	0.000000	2.480000	1.890000	2.48	1.89	NaN	NaN	NaN	0.909608	0.594000	g	NaN	1	3.264436
180IG	34	0	0	r	0.460000	5.000000	0.000000	0.000000	0.000000	0.00	0.00	NaN	NaN	NaN	0.709020	NaN	NaN	NaN	NaN	3.197623
180IG	35	0	0	g	0.460000	5.000000	0.000000	0.000000	0.000000	0.00	0.00	NaN	NaN	NaN	0.416667	NaN	NaN	NaN	NaN	4.080719
180IG	36	0	1	g	0.460000	5.000000	0.000000	0.000000	0.000000	0.00	0.02	g	1	0.483013	0.707059	NaN	NaN	NaN	NaN	2.947672
180IG	37	1	0	g	0.245000	0.700000	0.000000	2.290000	2.010000	2.29	2.01	NaN	NaN	NaN	0.636863	0.696000	g	NaN	1	4.147171
180IG	38	0	1	r	0.460000	5.000000	0.000000	0.000000	0.000000	0.00	0.02	r	1	0.877976	0.806471	NaN	NaN	NaN	NaN	3.880633
180IG	39	0	1	g	0.410000	5.000000	0.000000	0.000000	0.000000	0.02	0.00	g	1	0.840153	0.703137	NaN	NaN	NaN	NaN	4.497125
180IG	41	0	0	g	0.410000	5.000000	0.000000	0.000000	0.000000	0.00	0.00	NaN	NaN	NaN	0.864118	NaN	NaN	NaN	NaN	3.297671
180IG	42	0	0	r	0.410000	5.000000	0.000000	0.000000	0.000000	0.00	0.00	NaN	NaN	NaN	0.941961	NaN	NaN	NaN	NaN	2.447855
180IG	43	1	1	r	0.245000	0.640000	0.010000	2.000000	2.350000	2.00	2.37	r	1	0.363007	0.723333	0.682000	r	1	1	3.164191
180IG	44	0	1	r	0.410000	5.000000	0.000000	0.000000	0.000000	0.02	0.00	r	1	0.450203	0.917059	NaN	NaN	NaN	NaN	2.364527
180IG	45	1	1	r	0.245000	0.500000	0.020000	1.830000	2.650000	1.85	2.65	r	1	0.533936	0.940000	0.610000	r	1	1	3.297472
180IG	46	0	1	g	0.360000	5.000000	0.000000	0.000000	0.000000	0.00	0.02	r	0	1.381248	0.674510	NaN	NaN	NaN	NaN	3.714249
180IG	47	1	0	r	0.195000	0.880000	0.000000	1.890000	2.230000	1.89	2.23	NaN	NaN	NaN	0.634314	0.640000	r	NaN	1	2.714465
180IG	48	1	1	g	0.195000	0.730000	0.000000	2.370000	1.900000	2.37	1.92	r	0	0.799837	0.696471	0.616000	g	0	1	4.213892
180IG	49	1	0	g	0.245000	0.880000	0.000000	2.340000	1.780000	2.34	1.78	NaN	NaN	NaN	0.658431	0.538000	g	NaN	1	3.430813
180IG	50	0	0	r	0.410000	5.000000	0.000000	0.000000	0.000000	0.00	0.00	NaN	NaN	NaN	0.673137	NaN	NaN	NaN	NaN	2.964336
180IG	51	1	1	g	0.245000	0.660000	0.000000	2.510000	1.830000	2.51	1.85	g	1	0.930242	0.633333	0.582000	g	1	1	4.164037
180IG	52	0	0	g	0.410000	5.000000	0.000000	0.000000	0.000000	0.00	0.00	NaN	NaN	NaN	0.790392	NaN	NaN	NaN	NaN	3.164403
180IG	53	1	0	g	0.245000	0.620000	0.000000	2.570000	1.810000	2.57	1.81	NaN	NaN	NaN	0.566275	0.570000	g	NaN	1	3.414311
180IG	54	0	1	g	0.410000	5.000000	0.000000	0.000000	0.000000	0.02	0.00	g	1	0.431025	0.784706	NaN	NaN	NaN	NaN	4.097294
180IG	55	1	0	g	0.245000	0.830000	0.000000	2.350000	1.820000	2.35	1.82	NaN	NaN	NaN	0.323333	0.558000	g	NaN	1	4.747159
180IG	56	1	0	r	0.245000	0.490000	0.010000	1.950000	2.550000	1.95	2.55	NaN	NaN	NaN	0.866471	0.614000	r	NaN	1	2.281244
180IG	57	0	1	r	0.410000	5.000000	0.000000	0.000000	0.000000	0.00	0.02	r	1	0.452918	0.916863	NaN	NaN	NaN	NaN	3.347513
180IG	58	0	0	r	0.360000	5.000000	0.000000	0.000000	0.000000	0.00	0.00	NaN	NaN	NaN	0.404510	NaN	NaN	NaN	NaN	4.780469
180IG	59	1	0	r	0.245000	0.450000	0.040000	1.880000	2.630000	1.88	2.63	NaN	NaN	NaN	0.689412	0.610000	r	NaN	1	3.497586
180IG	60	0	0	r	0.360000	5.000000	0.000000	0.000000	0.000000	0.00	0.00	NaN	NaN	NaN	0.704510	NaN	NaN	NaN	NaN	3.930810
180IG	61	1	1	g	0.245000	0.870000	0.020000	2.230000	1.880000	2.23	1.90	r	0	0.607554	0.710784	0.534000	g	0	1	3.197555
180IG	62	0	1	r	0.360000	5.000000	0.000000	0.000000	0.000000	0.02	0.00	g	0	1.291583	0.702941	NaN	NaN	NaN	NaN	3.914078
180IG	63	0	0	g	0.410000	5.000000	0.000000	0.000000	0.000000	0.00	0.00	NaN	NaN	NaN	0.858431	NaN	NaN	NaN	NaN	3.847453
180IG	64	0	0	g	0.410000	5.000000	0.000000	0.000000	0.000000	0.00	0.00	NaN	NaN	NaN	0.396275	NaN	NaN	NaN	NaN	4.213898
180IG	65	1	1	r	0.295000	0.510000	0.010000	1.830000	2.650000	1.85	2.65	g	0	1.134987	0.620588	0.604000	r	0	1	3.664061
180IG	66	0	1	r	0.410000	5.000000	0.000000	0.000000	0.000000	0.00	0.02	r	1	1.285735	0.592549	NaN	NaN	NaN	NaN	4.613822
180IG	67	1	1	r	0.345000	0.580000	0.000000	2.020000	2.400000	2.02	2.42	r	1	1.064866	0.634706	0.690000	r	1	1	3.713962
180IG	68	1	0	r	0.345000	0.440000	0.010000	1.770000	2.780000	1.77	2.78	NaN	NaN	NaN	0.863333	0.596000	r	NaN	1	3.230865
180IG	69	0	1	g	0.410000	5.000000	0.000000	0.000000	0.000000	0.02	0.00	g	1	0.913606	0.645686	NaN	NaN	NaN	NaN	4.280482
180IG	71	1	1	g	0.295000	0.470000	0.020000	2.630000	1.880000	2.63	1.90	g	1	0.513691	0.918824	0.648000	g	1	1	3.047700
180IG	72	0	1	r	0.360000	5.000000	0.000000	0.000000	0.000000	0.02	0.00	r	1	0.570989	0.775098	NaN	NaN	NaN	NaN	3.147611
180IG	73	1	1	r	0.295000	0.670000	0.010000	1.890000	2.430000	1.91	2.43	r	1	0.835184	0.573529	0.568000	r	1	1	3.497435
180IG	74	1	1	r	0.245000	0.700000	0.010000	2.030000	2.260000	2.03	2.28	r	1	0.972536	0.207255	0.650000	r	1	1	2.864429
180IG	75	1	0	r	0.245000	0.430000	0.060000	1.940000	2.570000	1.94	2.57	NaN	NaN	NaN	0.392549	0.606000	r	NaN	1	4.397098
180IG	76	1	1	r	0.245000	0.550000	0.040000	1.930000	2.480000	1.95	2.48	r	1	0.993468	0.495686	0.578000	r	1	1	3.414283
180IG	77	0	1	r	0.360000	5.000000	0.000000	0.000000	0.000000	0.02	0.00	r	1	1.923522	0.297647	NaN	NaN	NaN	NaN	5.280360
180IG	78	1	0	g	0.195000	0.480000	0.000000	2.630000	1.890000	2.63	1.89	NaN	NaN	NaN	0.793725	0.608000	g	NaN	1	3.730764
180IG	79	0	1	r	0.310000	5.000000	0.000000	0.000000	0.000000	0.00	0.02	r	1	1.147071	0.694510	NaN	NaN	NaN	NaN	3.680771
180IG	80	0	1	g	0.310000	5.000000	0.000000	0.000000	0.000000	0.02	0.00	g	1	0.473842	0.805882	NaN	NaN	NaN	NaN	3.464069
180IG	81	0	1	r	0.260000	5.000000	0.000000	0.000000	0.000000	0.00	0.02	r	1	0.470529	0.651569	NaN	NaN	NaN	NaN	4.230637
180IG	82	1	1	g	0.195000	0.780000	0.000000	2.110000	2.110000	2.11	2.13	r	0	2.116965	0.531373	0.598000	r	1	0	4.880309
180IG	83	1	0	r	0.245000	0.480000	0.040000	1.920000	2.560000	1.92	2.56	NaN	NaN	NaN	0.612745	0.608000	r	NaN	1	2.981076
180IG	84	1	1	r	0.245000	0.500000	0.040000	1.950000	2.510000	1.97	2.51	r	1	0.647312	0.704706	0.572000	r	1	1	3.714181
180IG	85	0	0	r	0.260000	5.000000	0.000000	0.000000	0.000000	0.00	0.00	NaN	NaN	NaN	0.379804	NaN	NaN	NaN	NaN	6.879609
180IG	86	0	0	g	0.260000	5.000000	0.000000	0.000000	0.000000	0.00	0.00	NaN	NaN	NaN	0.904902	NaN	NaN	NaN	NaN	2.964390
180IG	87	0	0	g	0.260000	4.840000	0.000000	0.160000	0.000000	0.16	0.00	NaN	NaN	NaN	0.541569	NaN	NaN	NaN	NaN	4.530532
180IG	88	1	1	g	0.245000	0.710000	0.000000	2.210000	2.080000	2.23	2.08	r	0	0.931598	0.254118	0.648000	g	0	1	3.830718
180IG	89	0	1	r	0.260000	5.000000	0.000000	0.000000	0.000000	0.00	0.02	r	1	0.673853	0.875098	NaN	NaN	NaN	NaN	2.964297
180IG	90	1	0	r	0.295000	0.450000	0.020000	1.820000	2.710000	1.82	2.71	NaN	NaN	NaN	0.888235	0.612000	r	NaN	1	3.797488
180IG	91	0	0	g	0.210000	5.000000	0.000000	0.000000	0.000000	0.00	0.00	NaN	NaN	NaN	0.449804	NaN	NaN	NaN	NaN	4.130793
180IG	92	0	0	g	0.210000	5.000000	0.000000	0.000000	0.000000	0.00	0.00	NaN	NaN	NaN	0.512353	NaN	NaN	NaN	NaN	8.629107
180IG	93	0	0	g	0.210000	5.000000	0.000000	0.000000	0.000000	0.00	0.00	NaN	NaN	NaN	0.838627	NaN	NaN	NaN	NaN	3.030970
180IG	94	1	0	g	0.295000	0.540000	0.010000	2.610000	1.840000	2.61	1.84	NaN	NaN	NaN	0.660980	0.584000	g	NaN	1	2.814318
180IG	95	0	1	g	0.210000	5.000000	0.000000	0.000000	0.000000	0.02	0.00	g	1	0.564321	0.671569	NaN	NaN	NaN	NaN	3.814182
180IG	97	1	0	g	0.295000	0.680000	0.000000	2.520000	1.800000	2.52	1.80	NaN	NaN	NaN	0.415882	0.566000	g	NaN	1	5.396767
180IG	98	0	1	g	0.210000	5.000000	0.000000	0.000000	0.000000	0.02	0.00	g	1	0.757648	0.648627	NaN	NaN	NaN	NaN	3.564143
180IG	99	0	0	g	0.160000	5.000000	0.000000	0.000000	0.000000	0.00	0.00	NaN	NaN	NaN	0.720588	NaN	NaN	NaN	NaN	2.564567
180IG	100	1	0	r	0.295000	0.540000	0.010000	1.850000	2.600000	1.85	2.60	NaN	NaN	NaN	0.659216	0.580000	r	NaN	1	3.647512
180IG	101	1	0	r	0.295000	0.630000	0.000000	2.050000	2.320000	2.05	2.32	NaN	NaN	NaN	0.638824	0.702000	r	NaN	1	2.881017
180IG	102	1	0	r	0.295000	0.580000	0.050000	1.980000	2.390000	1.98	2.39	NaN	NaN	NaN	0.688627	0.688000	r	NaN	1	3.081142
180IG	103	0	1	g	0.160000	5.000000	0.000000	0.000000	0.000000	0.00	0.02	r	0	2.136222	0.591765	NaN	NaN	NaN	NaN	5.380294
180IG	104	0	0	g	0.210000	5.000000	0.000000	0.000000	0.000000	0.00	0.00	NaN	NaN	NaN	0.789804	NaN	NaN	NaN	NaN	2.797825
180IG	105	0	1	g	0.210000	5.000000	0.000000	0.000000	0.000000	0.00	0.02	g	1	0.991408	0.757255	NaN	NaN	NaN	NaN	4.863707
180IG	107	0	1	r	0.210000	5.000000	0.000000	0.000000	0.000000	0.00	0.02	r	1	0.479167	0.690392	NaN	NaN	NaN	NaN	3.364148
180IG	108	1	1	r	0.345000	0.420000	0.050000	2.170000	2.360000	2.17	2.38	r	1	1.138459	0.605490	0.780000	r	1	1	3.814157
180IG	109	0	0	g	0.160000	5.000000	0.000000	0.000000	0.000000	0.00	0.00	NaN	NaN	NaN	0.798431	NaN	NaN	NaN	NaN	4.030601
180IG	110	1	1	g	0.345000	0.420000	0.050000	2.700000	1.830000	2.70	1.85	g	1	0.478783	0.917059	0.618000	g	1	1	2.547905
180IG	111	0	1	r	0.160000	5.000000	0.000000	0.000000	0.000000	0.02	0.00	g	0	1.183862	0.795882	NaN	NaN	NaN	NaN	3.580710
180IG	112	1	0	r	0.295000	0.380000	0.100000	2.100000	2.420000	2.10	2.42	NaN	NaN	NaN	0.856863	0.730000	r	NaN	1	2.797833
180IG	113	1	1	g	0.295000	0.420000	0.030000	2.310000	2.240000	2.33	2.24	g	1	0.756310	0.693725	0.744000	g	1	1	3.281016
180IG	114	0	0	g	0.210000	5.000000	0.000000	0.000000	0.000000	0.00	0.00	NaN	NaN	NaN	0.672941	NaN	NaN	NaN	NaN	3.914211
180IG	115	0	0	g	0.210000	5.000000	0.000000	0.000000	0.000000	0.00	0.00	NaN	NaN	NaN	0.551569	NaN	NaN	NaN	NaN	3.764062
180IG	116	0	0	g	0.210000	5.000000	0.000000	0.000000	0.000000	0.00	0.00	NaN	NaN	NaN	0.340000	NaN	NaN	NaN	NaN	3.214293
180IG	117	1	1	r	0.295000	0.460000	0.080000	1.830000	2.630000	1.85	2.63	r	1	1.117073	0.454314	0.584000	r	1	1	3.680781
180IG	118	0	1	r	0.210000	5.000000	0.000000	0.000000	0.000000	0.00	0.02	r	1	0.809394	0.739216	NaN	NaN	NaN	NaN	3.664175
180IG	119	1	0	r	0.245000	0.740000	0.070000	1.900000	2.290000	1.90	2.29	NaN	NaN	NaN	0.742941	0.554000	r	NaN	1	2.997622
180IG	120	1	1	r	0.245000	0.520000	0.030000	2.070000	2.380000	2.07	2.40	r	1	0.415398	0.777255	0.726000	r	1	1	2.697762
180IG	121	0	0	g	0.210000	5.000000	0.000000	0.000000	0.000000	0.00	0.00	NaN	NaN	NaN	0.596667	NaN	NaN	NaN	NaN	4.146983
180IG	122	0	0	r	0.210000	5.000000	0.000000	0.000000	0.000000	0.00	0.00	NaN	NaN	NaN	0.580784	NaN	NaN	NaN	NaN	3.964073
180IG	123	1	0	g	0.245000	0.760000	0.020000	2.300000	1.920000	2.30	1.92	NaN	NaN	NaN	0.373922	0.634000	g	NaN	1	4.247265
180IG	124	1	0	g	0.245000	0.350000	0.070000	2.340000	2.240000	2.34	2.24	NaN	NaN	NaN	0.260980	0.732000	g	NaN	1	4.963769
180IG	125	1	1	r	0.245000	0.500000	0.080000	2.220000	2.200000	2.22	2.22	r	1	0.601067	0.622941	0.732000	g	0	0	3.080967
180IG	126	1	1	r	0.195000	0.500000	0.010000	2.200000	2.290000	2.20	2.31	r	1	7.421645	0.262745	0.702000	r	1	1	10.411807
180IG	127	0	0	r	0.210000	5.000000	0.000000	0.000000	0.000000	0.00	0.00	NaN	NaN	NaN	0.265882	NaN	NaN	NaN	NaN	4.363942
180IG	128	0	1	r	0.210000	5.000000	0.000000	0.000000	0.000000	0.02	0.00	g	0	0.367060	0.624118	NaN	NaN	NaN	NaN	2.631071
180IG	129	1	0	g	0.195000	0.520000	0.040000	2.470000	1.970000	2.47	1.97	NaN	NaN	NaN	0.233333	0.630000	g	NaN	1	4.397257
180IG	130	0	0	g	0.260000	5.000000	0.000000	0.000000	0.000000	0.00	0.00	NaN	NaN	NaN	0.693137	NaN	NaN	NaN	NaN	3.014309
180IG	131	1	1	g	0.195000	0.410000	0.040000	2.350000	2.200000	2.37	2.20	g	1	0.812300	0.755294	0.702000	g	1	1	3.797557
180IG	132	0	0	r	0.260000	5.000000	0.000000	0.000000	0.000000	0.00	0.00	NaN	NaN	NaN	0.765686	NaN	NaN	NaN	NaN	2.931091
180IG	133	0	1	g	0.260000	5.000000	0.000000	0.000000	0.000000	0.02	0.00	g	1	0.884962	0.531961	NaN	NaN	NaN	NaN	3.797387
180IG	134	1	1	g	0.145000	0.420000	0.030000	2.470000	2.080000	2.47	2.13	g	1	2.134322	0.274118	0.658000	g	1	1	4.980302
180IG	135	1	0	r	0.145000	0.310000	0.090000	2.050000	2.550000	2.05	2.55	NaN	NaN	NaN	0.395686	0.642000	r	NaN	1	3.847436
180IG	136	0	1	g	0.260000	5.000000	0.000000	0.000000	0.000000	0.00	0.02	r	0	0.712488	0.432157	NaN	NaN	NaN	NaN	2.914394
180IG	137	0	1	g	0.310000	4.870000	0.000000	0.130000	0.000000	0.13	0.02	r	0	0.873005	0.433922	NaN	NaN	NaN	NaN	3.763989
180IG	139	0	1	g	0.360000	5.000000	0.000000	0.000000	0.000000	0.02	0.00	g	1	1.107086	0.534510	NaN	NaN	NaN	NaN	3.230884
180IG	141	0	0	g	0.360000	5.000000	0.000000	0.000000	0.000000	0.00	0.00	NaN	NaN	NaN	0.442745	NaN	NaN	NaN	NaN	3.014298
180IG	142	0	1	r	0.360000	5.000000	0.000000	0.000000	0.000000	0.00	0.02	r	1	0.535271	0.786863	NaN	NaN	NaN	NaN	2.581213
180IG	143	1	0	r	0.095000	0.420000	0.050000	2.090000	2.440000	2.09	2.44	NaN	NaN	NaN	0.733922	0.664000	r	NaN	1	2.497812
180IG	144	1	1	r	0.095000	0.470000	0.070000	2.090000	2.370000	2.11	2.37	g	0	1.502596	0.589020	0.638000	r	0	1	4.980250
180IG	145	0	1	g	0.310000	5.000000	0.000000	0.000000	0.000000	0.02	0.00	g	1	0.479201	0.784706	NaN	NaN	NaN	NaN	2.731087
180IG	146	0	0	r	0.310000	5.000000	0.000000	0.000000	0.000000	0.00	0.00	NaN	NaN	NaN	0.806471	NaN	NaN	NaN	NaN	2.314506
180IG	147	0	1	g	0.310000	5.000000	0.000000	0.000000	0.000000	0.02	0.00	g	1	0.616736	0.723922	NaN	NaN	NaN	NaN	3.864014
180IG	148	0	0	g	0.260000	5.000000	0.000000	0.000000	0.000000	0.00	0.00	NaN	NaN	NaN	0.475490	NaN	NaN	NaN	NaN	3.214205
180IG	149	0	0	r	0.260000	5.000000	0.000000	0.000000	0.000000	0.00	0.00	NaN	NaN	NaN	0.770588	NaN	NaN	NaN	NaN	2.364561
180IG	150	1	1	r	0.145000	0.510000	0.020000	2.250000	2.220000	2.25	2.24	r	1	0.559667	0.712549	0.732000	g	0	0	3.664092
180IG	151	0	0	g	0.260000	5.000000	0.000000	0.000000	0.000000	0.00	0.00	NaN	NaN	NaN	0.473725	NaN	NaN	NaN	NaN	3.630759
180IG	152	0	1	g	0.260000	5.000000	0.000000	0.000000	0.000000	0.00	0.02	r	0	0.797830	0.461961	NaN	NaN	NaN	NaN	3.514277
180IG	153	0	0	g	0.310000	5.000000	0.000000	0.000000	0.000000	0.00	0.00	NaN	NaN	NaN	0.630392	NaN	NaN	NaN	NaN	3.230975
180IG	154	1	1	r	0.145000	0.570000	0.020000	2.140000	2.270000	2.14	2.29	r	1	1.981071	0.362549	0.682000	r	1	1	4.947147
180IG	155	1	0	r	0.095000	0.390000	0.120000	2.020000	2.470000	2.02	2.47	NaN	NaN	NaN	0.540392	0.646000	r	NaN	1	2.997720
180IG	156	0	1	r	0.310000	5.000000	0.000000	0.000000	0.000000	0.02	0.00	g	0	1.796947	0.513137	NaN	NaN	NaN	NaN	6.413063
180IG	157	1	0	g	0.095000	0.510000	0.300000	2.370000	1.820000	2.37	1.82	NaN	NaN	NaN	0.724706	0.642000	g	NaN	1	3.097632
180IG	158	1	0	g	0.095000	0.350000	0.010000	2.560000	2.080000	2.56	2.08	NaN	NaN	NaN	0.463725	0.680000	g	NaN	1	2.347707
180IG	159	1	1	r	0.095000	0.670000	0.020000	2.040000	2.270000	2.04	2.29	r	1	1.030850	0.385882	0.656000	r	1	1	4.713664
180IG	160	1	1	g	0.095000	0.410000	0.000000	2.270000	2.320000	2.29	2.32	g	1	0.685959	0.700196	0.694000	r	0	0	3.147611
180IG	161	0	1	r	0.360000	5.000000	0.000000	0.000000	0.000000	0.00	0.02	r	1	0.470529	0.799020	NaN	NaN	NaN	NaN	2.481253
180IG	162	0	0	r	0.360000	5.000000	0.000000	0.000000	0.000000	0.00	0.00	NaN	NaN	NaN	0.277255	NaN	NaN	NaN	NaN	4.014122
180IG	163	1	0	g	0.050000	0.630000	0.030000	2.140000	2.200000	2.14	2.20	NaN	NaN	NaN	0.662353	0.656000	r	NaN	0	3.380953
180IG	164	1	1	r	0.050000	0.420000	0.010000	2.200000	2.370000	2.22	2.37	g	0	0.597657	0.810000	0.704000	r	0	1	3.147676
180IG	165	1	1	g	0.100000	0.550000	0.010000	2.310000	2.130000	2.31	2.15	r	0	1.065533	0.650392	0.702000	g	0	1	3.347642
180IG	166	1	0	g	0.150000	0.450000	0.020000	2.290000	2.240000	2.29	2.24	NaN	NaN	NaN	0.710392	0.706000	g	NaN	1	2.747872
180IG	167	1	0	r	0.150000	0.450000	0.010000	2.160000	2.380000	2.16	2.38	NaN	NaN	NaN	0.722157	0.664000	r	NaN	1	2.281239
180IG	168	0	1	r	0.360000	5.000000	0.000000	0.000000	0.000000	0.02	0.00	r	1	0.516227	0.936078	NaN	NaN	NaN	NaN	3.197606
180IG	169	1	0	r	0.150000	0.560000	0.000000	2.000000	2.440000	2.00	2.44	NaN	NaN	NaN	0.283725	0.628000	r	NaN	1	4.430413
180IG	170	0	0	g	0.310000	5.000000	0.000000	0.000000	0.000000	0.00	0.00	NaN	NaN	NaN	0.162157	NaN	NaN	NaN	NaN	2.847806
180IG	171	0	0	r	0.310000	5.000000	0.000000	0.000000	0.000000	0.00	0.00	NaN	NaN	NaN	0.219216	NaN	NaN	NaN	NaN	4.530623
180IG	172	0	0	g	0.310000	5.000000	0.000000	0.000000	0.000000	0.00	0.00	NaN	NaN	NaN	0.219804	NaN	NaN	NaN	NaN	3.864114
180IG	173	1	0	r	0.150000	0.340000	0.080000	2.050000	2.530000	2.05	2.53	NaN	NaN	NaN	0.229020	0.664000	r	NaN	1	2.914442
180IG	174	1	0	r	0.150000	0.410000	0.010000	1.900000	2.680000	1.90	2.68	NaN	NaN	NaN	0.609608	0.642000	r	NaN	1	2.847686
180IG	175	1	1	g	0.150000	0.470000	0.000000	2.290000	2.240000	2.31	2.24	g	1	0.709606	0.643333	0.706000	g	1	1	3.414192
180IG	176	0	1	r	0.310000	5.000000	0.000000	0.000000	0.000000	0.00	0.02	g	0	1.139589	0.350000	NaN	NaN	NaN	NaN	3.380973
180IG	177	0	1	g	0.360000	5.000000	0.000000	0.000000	0.000000	0.00	0.02	r	0	0.426206	0.709804	NaN	NaN	NaN	NaN	3.180866
180IG	178	1	1	g	0.150000	0.640000	0.000000	2.430000	1.930000	2.43	1.95	r	0	0.623536	0.733725	0.616000	g	0	1	3.547556
180IG	179	0	0	r	0.410000	5.000000	0.000000	0.000000	0.000000	0.00	0.00	NaN	NaN	NaN	0.834510	NaN	NaN	NaN	NaN	2.314499
180IG	180	0	1	g	0.410000	5.000000	0.000000	0.000000	0.000000	0.02	0.00	g	1	0.642453	0.896863	NaN	NaN	NaN	NaN	2.681106
180IG	181	1	1	r	0.200000	0.880000	0.000000	2.010000	2.110000	2.01	2.13	r	1	0.500214	0.926078	0.644000	r	1	1	2.547904
180IG	182	1	1	r	0.200000	0.640000	0.000000	1.960000	2.400000	1.96	2.42	r	1	0.612028	0.921373	0.790000	r	1	1	3.530903
180IG	183	0	0	g	0.410000	5.000000	0.000000	0.000000	0.000000	0.00	0.00	NaN	NaN	NaN	0.758039	NaN	NaN	NaN	NaN	3.164223
180IG	184	0	0	g	0.410000	5.000000	0.000000	0.000000	0.000000	0.00	0.00	NaN	NaN	NaN	0.203529	NaN	NaN	NaN	NaN	3.497596
180IG	185	1	0	g	0.150000	0.580000	0.010000	2.360000	2.050000	2.36	2.05	NaN	NaN	NaN	0.362745	0.628000	g	NaN	1	3.664199
180IG	186	0	1	r	0.410000	5.000000	0.000000	0.000000	0.000000	0.02	0.00	g	0	1.830705	0.298627	NaN	NaN	NaN	NaN	3.947492
180IG	187	1	1	r	0.150000	0.440000	0.000000	2.330000	2.230000	2.33	2.25	r	1	1.445668	0.549608	0.710000	g	0	0	3.630805
180IG	188	1	0	g	0.150000	0.530000	0.000000	2.300000	2.170000	2.30	2.17	NaN	NaN	NaN	0.592353	0.728000	g	NaN	1	2.647790
180IG	189	0	1	r	0.460000	5.000000	0.000000	0.000000	0.000000	0.00	0.02	r	1	0.699319	0.589804	NaN	NaN	NaN	NaN	3.464285
180IG	190	1	1	g	0.150000	0.560000	0.010000	2.400000	2.030000	2.40	2.05	r	0	0.536110	0.712157	0.610000	g	0	1	2.864371
180IG	191	0	1	r	0.460000	5.000000	0.000000	0.000000	0.000000	0.02	0.00	r	1	1.369222	0.366667	NaN	NaN	NaN	NaN	3.480976
180IG	192	1	0	g	0.200000	0.420000	0.030000	2.350000	2.200000	2.35	2.20	NaN	NaN	NaN	0.666667	0.728000	g	NaN	1	3.197659
180IG	193	0	0	g	0.410000	5.000000	0.000000	0.000000	0.000000	0.00	0.00	NaN	NaN	NaN	0.432745	NaN	NaN	NaN	NaN	3.414077
180IG	194	1	1	g	0.200000	0.420000	0.030000	2.580000	1.970000	2.58	1.99	r	0	1.245591	0.300980	0.634000	g	0	1	3.614173
180IG	195	1	0	r	0.250000	0.480000	0.020000	2.200000	2.300000	2.20	2.30	NaN	NaN	NaN	0.608824	0.704000	r	NaN	1	2.414482
180IG	196	1	1	g	0.250000	0.450000	0.010000	2.410000	2.130000	2.43	2.13	g	1	0.704843	0.584706	0.740000	g	1	1	3.430907
180IG	197	0	0	r	0.410000	5.000000	0.000000	0.000000	0.000000	0.00	0.00	NaN	NaN	NaN	0.769216	NaN	NaN	NaN	NaN	2.897733
180IG	198	0	0	g	0.410000	5.000000	0.000000	0.000000	0.000000	0.00	0.00	NaN	NaN	NaN	0.806863	NaN	NaN	NaN	NaN	2.664577
180IG	199	1	1	g	0.250000	0.560000	0.080000	2.330000	2.030000	2.35	2.03	r	0	2.123133	0.129216	0.684000	g	0	1	4.147303
180IG	200	1	0	g	0.300000	0.420000	0.010000	2.380000	2.190000	2.38	2.19	NaN	NaN	NaN	0.524902	0.762000	g	NaN	1	2.631120
180IG	201	0	1	r	0.410000	5.000000	0.000000	0.000000	0.000000	0.00	0.02	r	1	1.208492	0.637843	NaN	NaN	NaN	NaN	3.797483
180IG	202	0	1	g	0.410000	5.000000	0.000000	0.000000	0.000000	0.02	0.00	g	1	0.567528	0.728627	NaN	NaN	NaN	NaN	2.981074
180IG	203	1	0	g	0.300000	0.470000	0.010000	2.720000	1.800000	2.72	1.80	NaN	NaN	NaN	0.758627	0.616000	g	NaN	1	2.781196
180IG	204	0	1	r	0.360000	5.000000	0.000000	0.000000	0.000000	0.02	0.00	r	1	0.626544	0.717843	NaN	NaN	NaN	NaN	4.613834
180IG	205	1	1	r	0.300000	0.670000	0.060000	2.100000	2.170000	2.10	2.19	r	1	0.555652	0.699020	0.718000	r	1	1	2.781159
180IG	206	1	1	r	0.300000	0.430000	0.050000	1.990000	2.530000	2.01	2.53	r	1	0.508795	0.539020	0.638000	r	1	1	2.697707
180IG	207	0	0	g	0.360000	5.000000	0.000000	0.000000	0.000000	0.00	0.00	NaN	NaN	NaN	0.634314	NaN	NaN	NaN	NaN	2.664441
180IG	208	1	0	g	0.250000	0.600000	0.000000	2.490000	1.910000	2.49	1.91	NaN	NaN	NaN	0.265882	0.602000	g	NaN	1	2.664395
180IG	209	1	1	r	0.250000	0.480000	0.000000	2.080000	2.440000	2.08	2.46	r	1	0.557988	0.918824	0.732000	r	1	1	2.847702
180IG	210	0	0	r	0.360000	5.000000	0.000000	0.000000	0.000000	0.00	0.00	NaN	NaN	NaN	0.919020	NaN	NaN	NaN	NaN	2.231228
180IG	211	0	1	g	0.360000	5.000000	0.000000	0.000000	0.000000	0.00	0.02	g	1	0.520058	0.844706	NaN	NaN	NaN	NaN	2.597741
180IG	212	0	1	g	0.310000	5.000000	0.000000	0.000000	0.000000	0.00	0.02	r	0	0.397784	0.787451	NaN	NaN	NaN	NaN	2.747820
180IG	214	1	0	r	0.250000	0.440000	0.010000	1.980000	2.570000	1.98	2.57	NaN	NaN	NaN	0.858431	0.642000	r	NaN	1	2.881151
180IG	215	0	1	r	0.360000	5.000000	0.000000	0.000000	0.000000	0.02	0.00	r	1	0.497077	0.554118	NaN	NaN	NaN	NaN	2.581168
180IG	216	0	0	r	0.360000	5.000000	0.000000	0.000000	0.000000	0.00	0.00	NaN	NaN	NaN	0.713137	NaN	NaN	NaN	NaN	3.480899
180IG	217	1	0	g	0.250000	0.510000	0.000000	2.580000	1.910000	2.58	1.91	NaN	NaN	NaN	0.559804	0.620000	g	NaN	1	2.747789
180IG	218	1	0	g	0.250000	0.410000	0.030000	2.200000	2.360000	2.20	2.36	NaN	NaN	NaN	0.640000	0.784000	r	NaN	0	2.431221
180IG	219	1	1	g	0.250000	0.430000	0.040000	2.310000	2.220000	2.33	2.22	g	1	0.606168	0.670196	0.738000	g	1	1	2.864412
180IG	220	0	1	g	0.360000	5.000000	0.000000	0.000000	0.000000	0.00	0.02	g	1	0.562642	0.798431	NaN	NaN	NaN	NaN	2.281260
180IG	221	0	1	r	0.310000	5.000000	0.000000	0.000000	0.000000	0.02	0.00	r	1	1.142933	0.613137	NaN	NaN	NaN	NaN	3.380967
180IG	222	1	1	g	0.200000	0.550000	0.050000	2.330000	2.070000	2.35	2.07	g	1	1.137509	0.601765	0.682000	g	1	1	4.313958
180IG	223	1	1	r	0.200000	0.490000	0.050000	1.930000	2.530000	1.95	2.53	r	1	0.698514	0.680196	0.634000	r	1	1	3.097777
180IG	224	0	0	r	0.310000	5.000000	0.000000	0.000000	0.000000	0.00	0.00	NaN	NaN	NaN	0.637451	NaN	NaN	NaN	NaN	2.981160
180IG	225	0	1	r	0.310000	5.000000	0.000000	0.000000	0.000000	0.00	0.02	r	1	0.443172	0.619020	NaN	NaN	NaN	NaN	2.980879
180IG	226	1	0	g	0.150000	0.780000	0.000000	2.190000	2.030000	2.19	2.03	NaN	NaN	NaN	0.411765	0.602000	g	NaN	1	3.280968
180IG	227	0	0	r	0.260000	5.000000	0.000000	0.000000	0.000000	0.00	0.00	NaN	NaN	NaN	0.659216	NaN	NaN	NaN	NaN	2.364691
180IG	228	0	0	r	0.260000	5.000000	0.000000	0.000000	0.000000	0.00	0.00	NaN	NaN	NaN	0.739804	NaN	NaN	NaN	NaN	3.131004
180IG	229	1	1	r	0.150000	0.620000	0.000000	1.950000	2.430000	1.97	2.43	g	0	0.767336	0.693529	0.640000	r	0	1	3.564286
180IG	230	1	0	r	0.200000	0.530000	0.000000	2.210000	2.260000	2.21	2.26	NaN	NaN	NaN	0.229412	0.746000	r	NaN	1	2.464443
180IG	231	0	1	g	0.260000	5.000000	0.000000	0.000000	0.000000	0.00	0.02	g	1	1.083085	0.253529	NaN	NaN	NaN	NaN	3.064329
180IG	232	1	0	r	0.200000	0.530000	0.000000	2.260000	2.210000	2.26	2.21	NaN	NaN	NaN	0.507059	0.778000	g	NaN	0	2.681186
180IG	233	0	0	g	0.260000	5.000000	0.000000	0.000000	0.000000	0.00	0.00	NaN	NaN	NaN	0.699804	NaN	NaN	NaN	NaN	2.664388
180IG	234	1	0	g	0.200000	0.520000	0.030000	2.330000	2.120000	2.33	2.12	NaN	NaN	NaN	0.709412	0.700000	g	NaN	1	2.864400
180IG	235	0	0	g	0.260000	5.000000	0.000000	0.000000	0.000000	0.00	0.00	NaN	NaN	NaN	0.533529	NaN	NaN	NaN	NaN	2.497858
180IG	236	0	0	r	0.260000	5.000000	0.000000	0.000000	0.000000	0.00	0.00	NaN	NaN	NaN	0.645294	NaN	NaN	NaN	NaN	4.147278
180IG	237	1	1	g	0.200000	0.820000	0.000000	2.090000	2.090000	2.09	2.11	r	0	0.485575	0.759608	0.578000	r	1	0	2.880930
180IG	238	1	1	g	0.250000	0.390000	0.050000	2.360000	2.200000	2.38	2.20	g	1	0.672143	0.676471	0.728000	g	1	1	2.997558
180IG	239	0	1	r	0.260000	5.000000	0.000000	0.000000	0.000000	0.02	0.00	r	1	0.625420	0.393137	NaN	NaN	NaN	NaN	2.614570
180IG	240	0	1	r	0.210000	5.000000	0.000000	0.000000	0.000000	0.02	0.00	r	1	0.399880	0.925882	NaN	NaN	NaN	NaN	3.114234
191LG	1	0	1	r	0.135000	5.000000	0.000000	0.000000	0.000000	0.02	0.00	r	1	1.259124	0.711373	NaN	NaN	NaN	NaN	4.653366
191LG	2	0	1	g	0.135000	5.000000	0.000000	0.000000	0.000000	0.00	0.02	g	1	0.366347	0.851765	NaN	NaN	NaN	NaN	2.130277
191LG	3	0	1	g	0.085000	5.000000	0.000000	0.000000	0.000000	0.00	0.02	r	0	0.679474	0.301765	NaN	NaN	NaN	NaN	2.264344
191LG	4	1	1	g	0.150000	0.620000	0.140000	2.230000	2.010000	2.25	2.01	g	1	0.660653	0.167451	0.744000	g	1	1	3.880447
191LG	5	1	1	r	0.150000	0.310000	0.020000	2.310000	2.360000	2.31	2.38	r	1	0.686403	0.769608	0.850000	r	1	1	3.795260
191LG	7	1	0	r	0.100000	0.320000	0.100000	2.860000	1.720000	2.86	1.72	NaN	NaN	NaN	0.234510	0.816000	g	NaN	0	2.647820
191LG	8	0	0	r	0.135000	5.000000	0.000000	0.000000	0.000000	0.00	0.00	NaN	NaN	NaN	0.774902	NaN	NaN	NaN	NaN	2.881168
191LG	9	0	1	g	0.135000	4.250000	0.000000	0.000000	0.750000	0.02	0.75	g	1	0.346837	0.641176	NaN	NaN	NaN	NaN	4.180714
191LG	11	1	1	r	0.100000	0.380000	0.030000	2.360000	2.230000	2.36	2.25	r	1	0.486598	0.969608	0.860000	g	0	0	2.997642
191LG	13	1	0	r	0.100000	0.330000	0.060000	2.460000	2.150000	2.46	2.15	NaN	NaN	NaN	0.820784	0.886000	g	NaN	0	2.347851
191LG	14	0	0	r	0.085000	5.000000	0.000000	0.000000	0.000000	0.00	0.00	NaN	NaN	NaN	0.193137	NaN	NaN	NaN	NaN	3.114392
191LG	15	1	0	r	0.100000	0.340000	0.000000	2.390000	2.270000	2.39	2.27	NaN	NaN	NaN	0.194706	0.820000	g	NaN	0	1.648094
191LG	17	0	0	r	0.135000	4.710000	0.000000	0.100000	0.190000	0.10	0.19	NaN	NaN	NaN	0.159804	NaN	NaN	NaN	NaN	2.931120
191LG	18	1	0	g	0.100000	0.270000	0.040000	2.530000	2.160000	2.53	2.16	NaN	NaN	NaN	0.527059	0.766000	g	NaN	1	2.631043
191LG	20	1	0	g	0.100000	0.330000	0.000000	2.330000	2.340000	2.33	2.34	NaN	NaN	NaN	0.252941	0.868000	r	NaN	0	3.097711
191LG	21	1	1	g	0.100000	0.380000	0.030000	2.420000	2.170000	2.44	2.17	g	1	1.038176	0.792549	0.814000	g	1	1	3.430833
191LG	22	1	1	r	0.050000	0.310000	0.060000	2.140000	2.490000	2.16	2.49	r	1	0.931025	0.710392	0.752000	r	1	1	3.914176
191LG	23	1	1	g	0.050000	0.350000	0.040000	2.370000	2.240000	2.39	2.24	g	1	1.593033	0.144706	0.796000	g	1	1	4.930261
191LG	24	1	0	g	0.050000	0.290000	0.070000	2.290000	2.350000	2.29	2.35	NaN	NaN	NaN	0.900784	0.858000	r	NaN	0	2.947616
191LG	25	0	0	r	0.135000	4.420000	0.000000	0.000000	0.580000	0.00	0.58	NaN	NaN	NaN	0.116471	NaN	NaN	NaN	NaN	2.564638
191LG	26	1	0	r	0.050000	0.280000	0.020000	2.160000	2.540000	2.16	2.54	NaN	NaN	NaN	0.847843	0.898000	r	NaN	1	1.531438
191LG	27	1	1	g	0.050000	0.340000	0.010000	2.250000	2.400000	2.25	2.42	r	0	1.336038	0.770784	0.820000	r	1	0	3.580847
191LG	28	1	0	g	0.100000	0.450000	0.000000	2.350000	2.200000	2.35	2.20	NaN	NaN	NaN	0.191961	0.858000	g	NaN	1	2.831223
191LG	29	1	1	g	0.100000	0.310000	0.080000	2.380000	2.230000	2.38	2.25	r	0	1.898629	0.156667	0.790000	g	0	1	3.764230
191LG	30	1	0	g	0.150000	0.300000	0.070000	2.460000	2.170000	2.46	2.17	NaN	NaN	NaN	0.771373	0.814000	g	NaN	1	1.581500
191LG	31	0	0	r	0.135000	5.000000	0.000000	0.000000	0.000000	0.00	0.00	NaN	NaN	NaN	0.191569	NaN	NaN	NaN	NaN	2.997785
191LG	32	1	1	g	0.150000	0.270000	0.150000	2.270000	2.310000	2.29	2.31	g	1	0.584237	0.812941	0.842000	r	0	0	3.064347
191LG	34	0	1	r	0.135000	5.000000	0.000000	0.000000	0.000000	0.00	0.02	r	1	1.643497	0.509608	NaN	NaN	NaN	NaN	4.630556
191LG	35	0	1	r	0.135000	5.000000	0.000000	0.000000	0.000000	0.00	0.02	r	1	0.906864	0.827451	NaN	NaN	NaN	NaN	3.314360
191LG	37	1	0	r	0.150000	0.250000	0.070000	2.050000	2.630000	2.05	2.63	NaN	NaN	NaN	0.937843	0.760000	r	NaN	1	2.897740
191LG	39	1	0	g	0.150000	0.240000	0.100000	2.360000	2.300000	2.36	2.30	NaN	NaN	NaN	0.912941	0.874000	g	NaN	1	2.281301
191LG	41	1	1	g	0.150000	0.470000	0.070000	2.330000	2.130000	2.45	2.13	g	1	0.569833	0.871176	0.780000	g	1	1	2.414530
191LG	42	0	1	r	0.085000	4.660000	0.000000	0.220000	0.120000	0.22	0.14	g	0	1.341513	0.762745	NaN	NaN	NaN	NaN	2.864310
191LG	44	0	0	r	0.185000	5.000000	0.000000	0.000000	0.000000	0.00	0.00	NaN	NaN	NaN	0.202745	NaN	NaN	NaN	NaN	4.447350
191LG	45	0	1	g	0.185000	5.000000	0.000000	0.000000	0.000000	0.02	0.00	g	1	1.309678	0.105490	NaN	NaN	NaN	NaN	3.963967
191LG	46	0	1	r	0.185000	4.570000	0.000000	0.000000	0.430000	0.02	0.43	g	0	0.542255	0.832353	NaN	NaN	NaN	NaN	1.964708
191LG	48	1	1	g	0.100000	0.280000	0.080000	2.180000	2.460000	2.18	2.48	r	0	1.383448	0.108627	0.862000	r	1	0	5.496965
191LG	49	0	0	r	0.235000	4.350000	0.000000	0.650000	0.000000	0.65	0.00	NaN	NaN	NaN	0.225294	NaN	NaN	NaN	NaN	2.647861
191LG	51	1	1	r	0.150000	0.300000	0.170000	2.400000	2.130000	2.42	2.13	r	1	0.536821	0.891569	0.814000	g	0	0	2.730999
191LG	52	1	0	g	0.150000	0.480000	0.080000	2.120000	2.320000	2.12	2.32	NaN	NaN	NaN	0.895294	0.800000	r	NaN	0	8.245999
191LG	54	0	0	r	0.285000	5.000000	0.000000	0.000000	0.000000	0.00	0.00	NaN	NaN	NaN	0.930196	NaN	NaN	NaN	NaN	2.448042
191LG	55	0	1	r	0.285000	5.000000	0.000000	0.000000	0.000000	0.00	0.02	r	1	1.175282	0.154706	NaN	NaN	NaN	NaN	3.980862
191LG	56	1	0	g	0.150000	0.880000	0.090000	2.230000	1.800000	2.23	1.80	NaN	NaN	NaN	0.663333	0.766000	g	NaN	1	2.431134
191LG	57	0	0	r	0.285000	5.000000	0.000000	0.000000	0.000000	0.00	0.00	NaN	NaN	NaN	0.071373	NaN	NaN	NaN	NaN	4.030811
191LG	59	0	1	g	0.285000	5.000000	0.000000	0.000000	0.000000	0.00	0.02	g	1	0.665725	0.800392	NaN	NaN	NaN	NaN	2.614492
191LG	60	0	1	g	0.235000	5.000000	0.000000	0.000000	0.000000	0.00	0.02	g	1	0.322823	0.898824	NaN	NaN	NaN	NaN	1.664824
191LG	61	1	0	g	0.150000	0.260000	0.040000	2.420000	2.280000	2.42	2.28	NaN	NaN	NaN	0.593137	0.856000	g	NaN	1	2.397993
191LG	62	0	1	r	0.235000	5.000000	0.000000	0.000000	0.000000	0.02	0.00	r	1	0.664914	1.000000	NaN	NaN	NaN	NaN	4.363915
191LG	63	1	1	g	0.150000	0.190000	0.000000	2.260000	2.550000	2.28	2.55	g	1	1.883259	0.683333	0.878000	r	0	0	3.514443
191LG	64	1	1	g	0.100000	0.190000	0.010000	2.420000	2.380000	2.44	2.38	r	0	2.074113	0.102157	0.888000	g	0	1	3.980714
191LG	67	1	1	r	0.150000	0.250000	0.130000	2.210000	2.410000	2.21	2.51	r	1	0.559159	0.195686	0.888000	r	1	1	2.048177
191LG	69	1	0	g	0.150000	0.240000	0.180000	2.380000	2.200000	2.38	2.20	NaN	NaN	NaN	0.753922	0.836000	g	NaN	1	1.764576
191LG	70	1	1	r	0.150000	0.340000	0.110000	2.230000	2.320000	2.23	2.34	r	1	1.510952	0.169804	0.870000	r	1	1	3.797492
191LG	71	1	1	r	0.100000	0.500000	0.000000	2.460000	2.040000	2.51	2.04	g	0	0.877756	0.801569	0.864000	g	1	0	2.581115
191LG	73	1	1	r	0.150000	0.300000	0.050000	2.420000	2.230000	2.44	2.23	g	0	0.327824	0.831961	0.848000	g	1	0	2.880983
191LG	74	0	1	r	0.185000	5.000000	0.000000	0.000000	0.000000	0.00	0.02	r	1	0.464999	1.000000	NaN	NaN	NaN	NaN	3.514220
191LG	75	0	1	r	0.135000	5.000000	0.000000	0.000000	0.000000	0.00	0.02	g	0	1.814330	0.722745	NaN	NaN	NaN	NaN	3.214446
191LG	76	1	0	r	0.200000	0.320000	0.160000	2.470000	2.050000	2.47	2.05	NaN	NaN	NaN	0.762941	0.874000	g	NaN	0	3.264189
191LG	77	1	0	g	0.200000	0.530000	0.130000	1.920000	2.420000	1.92	2.42	NaN	NaN	NaN	0.309020	0.806000	r	NaN	0	2.231187
191LG	78	1	1	r	0.200000	0.460000	0.020000	2.200000	2.320000	2.22	2.32	r	1	0.412061	0.765098	0.776000	r	1	1	1.864758
191LG	79	1	1	g	0.200000	0.380000	0.160000	2.040000	2.420000	2.04	2.44	g	1	0.518228	0.356667	0.852000	r	0	0	2.131324
191LG	80	0	0	g	0.185000	4.280000	0.000000	0.080000	0.640000	0.08	0.64	NaN	NaN	NaN	0.268235	NaN	NaN	NaN	NaN	3.147782
191LG	81	1	0	g	0.150000	0.330000	0.020000	2.440000	2.210000	2.44	2.21	NaN	NaN	NaN	0.786863	0.842000	g	NaN	1	3.314418
191LG	82	0	0	g	0.185000	5.000000	0.000000	0.000000	0.000000	0.00	0.00	NaN	NaN	NaN	0.850392	NaN	NaN	NaN	NaN	2.331327
191LG	83	1	1	g	0.150000	0.520000	0.000000	2.290000	2.190000	2.31	2.19	r	0	0.438978	0.712549	0.836000	g	0	1	2.581153
191LG	84	0	1	g	0.185000	4.870000	0.000000	0.000000	0.130000	0.00	0.15	g	1	1.952706	0.719216	NaN	NaN	NaN	NaN	3.880804
191LG	85	0	1	g	0.185000	5.000000	0.000000	0.000000	0.000000	0.00	0.02	g	1	0.426954	0.777059	NaN	NaN	NaN	NaN	2.781123
191LG	86	0	0	r	0.135000	5.000000	0.000000	0.000000	0.000000	0.00	0.00	NaN	NaN	NaN	0.277255	NaN	NaN	NaN	NaN	2.147849
191LG	88	0	1	r	0.135000	5.000000	0.000000	0.000000	0.000000	0.02	0.00	r	1	1.972270	0.791569	NaN	NaN	NaN	NaN	3.464285
191LG	90	1	1	r	0.200000	0.270000	0.100000	1.990000	2.640000	2.01	2.64	r	1	0.637391	0.761176	0.706000	r	1	1	2.547948
191LG	92	1	0	g	0.200000	0.560000	0.070000	2.200000	2.170000	2.20	2.17	NaN	NaN	NaN	0.820784	0.816000	g	NaN	1	3.297581
191LG	93	0	0	r	0.135000	5.000000	0.000000	0.000000	0.000000	0.00	0.00	NaN	NaN	NaN	0.931569	NaN	NaN	NaN	NaN	2.131223
191LG	94	0	1	g	0.135000	5.000000	0.000000	0.000000	0.000000	0.02	0.00	g	1	1.179651	0.200784	NaN	NaN	NaN	NaN	2.414614
191LG	95	1	1	g	0.200000	0.610000	0.050000	2.240000	2.100000	2.26	2.10	g	1	0.298078	0.847647	0.830000	g	1	1	2.314725
191LG	96	1	0	r	0.150000	0.770000	0.000000	2.170000	2.060000	2.17	2.06	NaN	NaN	NaN	0.191373	0.812000	g	NaN	0	2.664620
191LG	97	1	0	g	0.150000	0.580000	0.160000	2.160000	2.100000	2.16	2.10	NaN	NaN	NaN	0.195686	0.824000	g	NaN	1	1.481588
191LG	98	1	0	g	0.150000	0.300000	0.070000	2.180000	2.450000	2.18	2.45	NaN	NaN	NaN	0.522353	0.842000	r	NaN	0	3.164382
191LG	99	1	0	r	0.150000	0.210000	0.150000	2.540000	2.100000	2.54	2.10	NaN	NaN	NaN	0.861765	0.846000	g	NaN	0	3.280904
191LG	101	0	0	g	0.135000	5.000000	0.000000	0.000000	0.000000	0.00	0.00	NaN	NaN	NaN	0.820392	NaN	NaN	NaN	NaN	2.281237
191LG	102	1	1	g	0.150000	0.310000	0.020000	2.110000	2.560000	2.11	2.58	r	0	1.481072	0.135686	0.810000	r	1	0	3.147601
191LG	103	1	1	r	0.200000	0.250000	0.080000	2.330000	2.340000	2.33	2.37	r	1	1.878455	0.707059	0.916000	r	1	1	4.563838
191LG	104	1	0	g	0.200000	0.320000	0.030000	2.360000	2.290000	2.41	2.29	NaN	NaN	NaN	0.650392	0.862000	g	NaN	1	3.280901
191LG	105	1	1	g	0.200000	0.420000	0.000000	2.510000	2.070000	2.51	2.09	g	1	0.285685	0.779216	0.744000	g	1	1	2.131290
191LG	107	0	1	g	0.135000	5.000000	0.000000	0.000000	0.000000	0.02	0.00	r	0	2.735485	0.505098	NaN	NaN	NaN	NaN	5.680340
191LG	109	0	0	r	0.185000	5.000000	0.000000	0.000000	0.000000	0.00	0.00	NaN	NaN	NaN	0.838039	NaN	NaN	NaN	NaN	2.164725
191LG	110	0	1	r	0.185000	5.000000	0.000000	0.000000	0.000000	0.00	0.02	r	1	0.919388	0.322157	NaN	NaN	NaN	NaN	2.731278
191LG	111	0	0	g	0.185000	5.000000	0.000000	0.000000	0.000000	0.00	0.00	NaN	NaN	NaN	0.671569	NaN	NaN	NaN	NaN	4.180544
191LG	114	1	1	r	0.150000	0.390000	0.060000	2.170000	2.380000	2.19	2.38	r	1	1.280164	0.840392	0.778000	r	1	1	3.147664
191LG	116	1	0	r	0.150000	0.340000	0.150000	2.150000	2.360000	2.15	2.36	NaN	NaN	NaN	0.824706	0.834000	r	NaN	1	2.597791
191LG	117	0	1	r	0.135000	5.000000	0.000000	0.000000	0.000000	0.00	0.02	r	1	1.116513	0.817647	NaN	NaN	NaN	NaN	5.396903
191LG	118	1	1	r	0.150000	0.380000	0.060000	2.340000	2.220000	2.34	2.30	r	1	0.431836	1.000000	0.812000	g	0	0	2.814507
191LG	119	1	1	r	0.100000	0.430000	0.000000	2.090000	2.480000	2.11	2.48	g	0	0.296993	0.805882	0.754000	r	0	1	3.064259
191LG	120	0	1	r	0.135000	5.000000	0.000000	0.000000	0.000000	0.00	0.02	r	1	0.666232	0.811373	NaN	NaN	NaN	NaN	2.797764
191LG	121	1	1	g	0.150000	0.260000	0.030000	2.400000	2.310000	2.40	2.33	g	1	0.400027	0.875098	0.880000	g	1	1	2.464498
191LG	122	1	1	g	0.150000	0.330000	0.030000	2.610000	2.030000	2.61	2.05	r	0	0.398484	0.844118	0.786000	g	0	1	2.481214
191LG	123	1	1	r	0.200000	0.240000	0.130000	2.120000	2.510000	2.14	2.51	r	1	0.253002	0.220196	0.724000	r	1	1	1.848014
191LG	129	1	1	r	0.200000	0.460000	0.110000	2.050000	2.380000	2.05	2.40	r	1	0.606712	0.353922	0.844000	r	1	1	2.847739
191LG	131	1	1	g	0.150000	0.310000	0.090000	2.110000	2.490000	2.11	2.51	g	1	3.157591	0.167059	0.854000	r	0	0	6.996337
191LG	132	0	0	g	0.085000	5.000000	0.000000	0.000000	0.000000	0.00	0.00	NaN	NaN	NaN	0.748039	NaN	NaN	NaN	NaN	2.114617
191LG	134	1	1	g	0.150000	0.300000	0.060000	2.650000	1.990000	2.65	2.01	g	1	0.961678	0.665490	0.746000	g	1	1	2.997669
191LG	135	1	0	g	0.100000	0.470000	0.070000	2.400000	2.060000	2.40	2.06	NaN	NaN	NaN	0.146863	0.716000	g	NaN	1	3.930691
191LG	136	1	0	r	0.100000	0.240000	0.030000	2.500000	2.230000	2.50	2.23	NaN	NaN	NaN	0.799608	0.814000	g	NaN	0	3.080892
191LG	137	0	0	g	0.085000	5.000000	0.000000	0.000000	0.000000	0.00	0.00	NaN	NaN	NaN	0.869804	NaN	NaN	NaN	NaN	3.114370
191LG	138	0	1	r	0.085000	5.000000	0.000000	0.000000	0.000000	0.00	0.02	r	1	0.456526	0.818627	NaN	NaN	NaN	NaN	1.981497
191LG	140	1	0	r	0.100000	0.270000	0.020000	2.500000	2.210000	2.50	2.21	NaN	NaN	NaN	0.894314	0.840000	g	NaN	0	2.697716
191LG	141	0	0	g	0.085000	5.000000	0.000000	0.000000	0.000000	0.00	0.00	NaN	NaN	NaN	0.958235	NaN	NaN	NaN	NaN	6.013275
191LG	142	0	1	r	0.085000	5.000000	0.000000	0.000000	0.000000	0.00	0.02	g	0	0.677540	0.813137	NaN	NaN	NaN	NaN	2.397838
191LG	144	1	0	g	0.100000	0.260000	0.010000	2.590000	2.140000	2.59	2.14	NaN	NaN	NaN	0.090588	0.800000	g	NaN	1	2.014637
191LG	146	1	1	g	0.100000	0.530000	0.000000	2.190000	2.280000	2.21	2.28	g	1	1.886040	0.059804	0.838000	r	0	0	4.463905
191LG	147	1	1	r	0.100000	0.250000	0.030000	2.260000	2.460000	2.26	2.48	g	0	1.417713	0.131961	0.866000	r	0	1	2.830988
191LG	148	0	1	r	0.135000	5.000000	0.000000	0.000000	0.000000	0.00	0.02	r	1	0.478311	0.741765	NaN	NaN	NaN	NaN	2.664532
191LG	149	1	0	g	0.150000	0.290000	0.030000	2.750000	1.930000	2.75	1.93	NaN	NaN	NaN	0.795098	0.770000	g	NaN	1	1.964789
191LG	150	1	1	r	0.150000	0.320000	0.100000	2.570000	2.010000	2.59	2.01	g	0	4.576111	0.100000	0.832000	g	1	0	6.846482
191LG	152	0	0	r	0.085000	5.000000	0.000000	0.000000	0.000000	0.00	0.00	NaN	NaN	NaN	0.857255	NaN	NaN	NaN	NaN	2.431184
191LG	153	1	1	r	0.200000	0.240000	0.000000	2.620000	2.140000	2.62	2.16	r	1	1.419187	0.909020	0.888000	g	0	0	5.097212
191LG	154	0	0	r	0.085000	5.000000	0.000000	0.000000	0.000000	0.00	0.00	NaN	NaN	NaN	0.875098	NaN	NaN	NaN	NaN	1.748292
191LG	155	1	0	r	0.200000	0.470000	0.000000	1.950000	2.580000	1.95	2.58	NaN	NaN	NaN	0.892549	0.722000	r	NaN	1	1.581411
191LG	156	0	1	g	0.085000	5.000000	0.000000	0.000000	0.000000	0.00	0.02	g	1	0.390151	0.935490	NaN	NaN	NaN	NaN	1.748041
191LG	157	1	0	g	0.200000	0.330000	0.000000	2.380000	2.290000	2.39	2.29	NaN	NaN	NaN	0.897059	0.812000	g	NaN	1	1.464711
191LG	158	1	0	g	0.200000	0.330000	0.000000	2.430000	2.240000	2.43	2.24	NaN	NaN	NaN	0.822745	0.838000	g	NaN	1	2.047967
191LG	159	0	1	r	0.050000	5.000000	0.000000	0.000000	0.000000	0.02	0.00	r	1	0.370517	0.761961	NaN	NaN	NaN	NaN	2.131381
191LG	160	1	1	r	0.200000	0.270000	0.010000	2.340000	2.380000	2.36	2.38	r	1	0.543087	0.101373	0.816000	r	1	1	1.848177
191LG	162	0	0	g	0.050000	5.000000	0.000000	0.000000	0.000000	0.00	0.00	NaN	NaN	NaN	0.086275	NaN	NaN	NaN	NaN	3.214449
191LG	163	0	0	r	0.050000	5.000000	0.000000	0.000000	0.000000	0.00	0.00	NaN	NaN	NaN	0.475490	NaN	NaN	NaN	NaN	2.514592
191LG	164	0	0	g	0.050000	5.000000	0.000000	0.000000	0.000000	0.00	0.00	NaN	NaN	NaN	0.188627	NaN	NaN	NaN	NaN	11.178491
191LG	165	0	1	g	0.050000	5.000000	0.000000	0.000000	0.000000	0.00	0.02	r	0	2.557293	0.859608	NaN	NaN	NaN	NaN	5.397064
191LG	166	1	0	r	0.150000	0.620000	0.080000	1.670000	2.630000	1.79	2.63	NaN	NaN	NaN	0.932941	0.632000	r	NaN	1	4.747232
191LG	167	1	0	g	0.150000	0.230000	0.170000	2.290000	2.310000	2.29	2.31	NaN	NaN	NaN	0.860980	0.772000	r	NaN	0	2.881074
191LG	168	1	1	g	0.150000	0.280000	0.150000	2.350000	2.220000	2.37	2.22	g	1	10.778352	0.886471	0.846000	g	1	1	24.024148
191LG	169	1	1	g	0.150000	0.390000	0.080000	2.090000	2.440000	2.09	2.46	g	1	0.632989	0.718235	0.868000	r	0	0	2.331173
191LG	170	1	0	r	0.100000	0.030000	0.050000	2.750000	2.170000	2.75	2.17	NaN	NaN	NaN	0.498627	0.896000	g	NaN	0	4.363919
191LG	172	0	0	r	0.100000	5.000000	0.000000	0.000000	0.000000	0.00	0.00	NaN	NaN	NaN	0.635294	NaN	NaN	NaN	NaN	2.447913
191LG	173	0	0	r	0.100000	5.000000	0.000000	0.000000	0.000000	0.00	0.00	NaN	NaN	NaN	0.510000	NaN	NaN	NaN	NaN	1.864721
191LG	174	0	1	g	0.100000	5.000000	0.000000	0.000000	0.000000	0.02	0.00	g	1	1.182162	0.558039	NaN	NaN	NaN	NaN	2.364449
191LG	175	0	0	r	0.050000	5.000000	0.000000	0.000000	0.000000	0.00	0.00	NaN	NaN	NaN	0.506275	NaN	NaN	NaN	NaN	1.514838
191LG	178	1	0	g	0.100000	0.310000	0.120000	2.350000	2.220000	2.35	2.22	NaN	NaN	NaN	0.525490	0.792000	g	NaN	1	1.714822
191LG	179	1	1	r	0.100000	0.200000	0.200000	2.460000	2.140000	2.48	2.14	r	1	0.387483	0.490392	0.846000	g	0	0	1.731553
191LG	181	1	1	r	0.100000	0.390000	0.060000	2.220000	2.330000	2.22	2.35	r	1	0.272592	1.000000	0.906000	r	1	1	2.464519
191LG	182	1	0	g	0.050000	0.120000	0.120000	2.670000	2.090000	2.67	2.09	NaN	NaN	NaN	0.000000	0.882000	g	NaN	1	1.531599
191LG	183	1	1	g	0.050000	0.300000	0.080000	2.240000	2.380000	2.24	2.40	g	1	0.807300	0.000000	0.896000	r	0	0	3.031213
191LG	185	1	1	r	0.050000	0.420000	0.000000	2.250000	2.330000	2.25	2.35	g	0	0.799513	0.000000	0.862000	r	0	1	3.031094
191LG	187	1	0	r	0.100000	0.170000	0.080000	2.510000	2.240000	2.51	2.24	NaN	NaN	NaN	0.000000	0.810000	g	NaN	0	2.231367
191LG	190	1	1	g	0.100000	0.180000	0.110000	2.540000	2.170000	2.56	2.17	r	0	0.639725	0.000000	0.900000	g	0	1	2.181411
191LG	191	1	0	g	0.150000	0.110000	0.010000	2.350000	2.530000	2.35	2.53	NaN	NaN	NaN	1.000000	0.946000	r	NaN	0	1.998164
191LG	193	1	0	r	0.150000	0.490000	0.060000	2.510000	1.940000	2.51	1.94	NaN	NaN	NaN	0.000000	0.810000	g	NaN	0	2.081327
191LG	194	1	0	r	0.150000	0.260000	0.140000	2.470000	2.130000	2.48	2.13	NaN	NaN	NaN	0.460784	0.844000	g	NaN	0	7.179630
191LG	195	0	1	r	0.050000	5.000000	0.000000	0.000000	0.000000	0.02	0.00	g	0	1.470987	0.000000	NaN	NaN	NaN	NaN	3.964010
191LG	198	1	1	g	0.150000	0.230000	0.130000	2.330000	2.310000	2.35	2.31	g	1	0.949661	0.000000	0.870000	g	1	1	3.014396
191LG	199	1	1	g	0.150000	0.310000	0.140000	2.170000	2.380000	2.17	2.40	g	1	1.481454	0.000000	0.766000	r	0	0	3.797493
191LG	200	1	0	r	0.100000	0.270000	0.080000	2.390000	2.260000	2.39	2.26	NaN	NaN	NaN	0.100000	0.882000	g	NaN	0	4.913741
191LG	201	1	0	g	0.100000	0.170000	0.070000	2.350000	2.410000	2.35	2.41	NaN	NaN	NaN	0.147255	0.924000	r	NaN	0	2.348089
191LG	207	1	0	g	0.100000	0.400000	0.030000	2.360000	2.210000	2.36	2.21	NaN	NaN	NaN	0.084118	0.876000	g	NaN	1	2.547833
191LG	208	1	1	r	0.100000	0.050000	0.210000	2.080000	2.660000	2.08	2.68	r	1	5.085064	0.061961	0.788000	r	1	1	7.596125
191LG	210	1	1	r	0.100000	0.440000	0.050000	2.100000	2.410000	2.10	2.43	r	1	0.564687	0.052745	0.752000	r	1	1	2.397805
191LG	212	1	1	r	0.050000	0.380000	0.050000	2.270000	2.300000	2.27	2.32	r	1	0.507965	0.026078	0.886000	r	1	1	2.347996
191LG	213	1	0	g	0.050000	0.360000	0.000000	2.200000	2.440000	2.20	2.44	NaN	NaN	NaN	0.082353	0.810000	r	NaN	0	1.514741
191LG	216	1	1	g	0.050000	0.420000	0.010000	2.560000	2.010000	2.58	2.01	g	1	1.192221	0.147647	0.866000	g	1	1	4.130596
191LG	217	1	0	r	0.050000	0.300000	0.080000	2.150000	2.470000	2.15	2.47	NaN	NaN	NaN	0.072157	0.900000	r	NaN	1	1.448118
191LG	218	1	0	g	0.050000	0.170000	0.030000	2.430000	2.370000	2.43	2.37	NaN	NaN	NaN	0.198039	0.932000	g	NaN	1	2.264684
191LG	219	1	1	r	0.050000	0.370000	0.000000	2.250000	2.380000	2.25	2.40	g	0	0.795053	0.079804	0.890000	r	0	1	3.264271
191LG	220	1	1	g	0.100000	0.220000	0.060000	2.360000	2.360000	2.38	2.36	g	1	0.398232	0.000000	0.924000	g	1	1	1.998162
191LG	221	0	0	g	0.250000	5.000000	0.000000	0.000000	0.000000	0.00	0.00	NaN	NaN	NaN	0.251176	NaN	NaN	NaN	NaN	2.181347
191LG	226	0	0	r	0.300000	4.710000	0.000000	0.290000	0.000000	0.29	0.00	NaN	NaN	NaN	0.140392	NaN	NaN	NaN	NaN	3.031050
191LG	227	0	1	r	0.300000	5.000000	0.000000	0.000000	0.000000	0.02	0.00	r	1	1.164622	0.000000	NaN	NaN	NaN	NaN	4.547232
191LG	228	1	1	r	0.050000	0.290000	0.140000	2.260000	2.310000	2.26	2.33	r	1	7.683667	0.009216	0.880000	r	1	1	11.211755
191LG	229	1	0	g	0.050000	0.290000	0.050000	2.080000	2.580000	2.08	2.58	NaN	NaN	NaN	0.063922	0.874000	r	NaN	0	1.548086
191LG	230	1	0	g	0.050000	0.290000	0.070000	2.360000	2.280000	2.36	2.28	NaN	NaN	NaN	0.256667	0.790000	g	NaN	1	2.597924
191LG	231	0	1	g	0.300000	5.000000	0.000000	0.000000	0.000000	0.02	0.00	g	1	5.724492	0.037647	NaN	NaN	NaN	NaN	9.295629
191LG	232	0	1	r	0.250000	5.000000	0.000000	0.000000	0.000000	0.02	0.00	r	1	0.715861	0.088235	NaN	NaN	NaN	NaN	2.247989
191LG	235	0	0	r	0.300000	4.590000	0.000000	0.000000	0.410000	0.00	0.41	NaN	NaN	NaN	0.126275	NaN	NaN	NaN	NaN	2.631134
191LG	237	1	0	r	0.050000	0.310000	0.000000	2.550000	2.140000	2.55	2.14	NaN	NaN	NaN	0.220392	0.874000	g	NaN	0	2.281265
191LG	240	1	1	g	0.100000	0.260000	0.080000	2.240000	2.420000	2.26	2.42	r	0	0.863249	0.160196	0.868000	r	1	0	3.381073
200MR	1	1	0	r	0.415000	0.640000	0.000000	1.890000	2.470000	1.89	2.50	NaN	NaN	NaN	0.939216	0.680000	r	NaN	1	9.454974
200MR	3	0	0	g	0.175000	5.000000	0.000000	0.000000	0.000000	0.00	0.00	NaN	NaN	NaN	0.815686	NaN	NaN	NaN	NaN	51.714806
200MR	4	1	1	g	0.415000	0.540000	0.000000	2.480000	1.980000	2.50	1.98	g	1	1.277254	0.759020	0.694000	g	1	1	4.996835
200MR	5	0	0	r	0.175000	5.000000	0.000000	0.000000	0.000000	0.00	0.00	NaN	NaN	NaN	0.586863	NaN	NaN	NaN	NaN	9.759902
200MR	6	0	1	r	0.175000	5.000000	0.000000	0.000000	0.000000	0.02	0.00	r	1	1.809083	0.610196	NaN	NaN	NaN	NaN	6.346644
200MR	7	0	0	r	0.175000	5.000000	0.000000	0.000000	0.000000	0.00	0.00	NaN	NaN	NaN	0.747059	NaN	NaN	NaN	NaN	4.480603
200MR	8	1	1	r	0.415000	0.780000	0.000000	1.550000	2.670000	1.57	2.67	r	1	0.665080	0.824706	0.486000	r	1	1	4.497200
200MR	9	0	1	r	0.175000	5.000000	0.000000	0.000000	0.000000	0.02	0.00	g	0	0.719036	0.823725	NaN	NaN	NaN	NaN	3.530932
200MR	10	0	0	r	0.225000	5.000000	0.000000	0.000000	0.000000	0.00	0.00	NaN	NaN	NaN	0.731961	NaN	NaN	NaN	NaN	4.847177
200MR	11	1	0	r	0.365000	0.760000	0.000000	1.880000	2.360000	1.88	2.36	NaN	NaN	NaN	0.863725	0.676000	r	NaN	1	4.730385
200MR	12	1	0	g	0.365000	0.600000	0.000000	2.750000	1.650000	2.75	1.65	NaN	NaN	NaN	0.849020	0.536000	g	NaN	1	5.030568
200MR	13	0	0	g	0.225000	5.000000	0.000000	0.000000	0.000000	0.00	0.00	NaN	NaN	NaN	0.829020	NaN	NaN	NaN	NaN	4.980524
200MR	14	1	1	g	0.365000	0.590000	0.000000	2.660000	1.750000	2.66	1.77	g	1	0.951066	0.472745	0.546000	g	1	1	4.680492
200MR	15	1	1	r	0.365000	0.590000	0.010000	2.010000	2.390000	2.01	2.41	r	1	2.121829	0.676078	0.694000	r	1	1	5.963404
200MR	16	0	1	g	0.225000	5.000000	0.000000	0.000000	0.000000	0.00	0.02	g	1	1.689421	0.666078	NaN	NaN	NaN	NaN	4.963797
200MR	17	0	1	g	0.225000	5.000000	0.000000	0.000000	0.000000	0.02	0.00	g	1	0.632262	0.781176	NaN	NaN	NaN	NaN	8.062750
200MR	18	0	1	g	0.175000	5.000000	0.000000	0.000000	0.000000	0.00	0.02	r	0	0.618670	0.516667	NaN	NaN	NaN	NaN	6.829713
200MR	19	1	0	g	0.315000	0.610000	0.080000	2.220000	2.090000	2.22	2.09	NaN	NaN	NaN	0.781765	0.626000	g	NaN	1	6.513280
200MR	20	1	1	g	0.315000	0.430000	0.000000	2.770000	1.800000	2.77	1.82	g	1	0.513994	0.732745	0.576000	g	1	1	3.780790
200MR	21	0	1	r	0.225000	4.600000	0.000000	0.400000	0.000000	0.40	0.02	r	1	0.888973	0.670196	NaN	NaN	NaN	NaN	3.597567
200MR	22	1	0	g	0.315000	0.580000	0.000000	2.240000	2.180000	2.24	2.18	NaN	NaN	NaN	0.673922	0.660000	g	NaN	1	4.747181
200MR	23	1	1	r	0.315000	0.540000	0.000000	2.080000	2.380000	2.08	2.40	r	1	0.724102	0.812157	0.698000	r	1	1	4.480712
200MR	24	0	0	r	0.225000	5.000000	0.000000	0.000000	0.000000	0.00	0.00	NaN	NaN	NaN	0.588627	NaN	NaN	NaN	NaN	6.046740
200MR	25	1	1	g	0.265000	0.700000	0.000000	2.530000	1.770000	2.53	1.79	g	1	3.054241	0.426667	0.538000	g	1	1	8.196185
200MR	26	0	0	r	0.225000	5.000000	0.000000	0.000000	0.000000	0.00	0.00	NaN	NaN	NaN	0.913922	NaN	NaN	NaN	NaN	4.747133
200MR	27	1	1	r	0.265000	0.660000	0.000000	2.070000	2.270000	2.07	2.29	r	1	0.806876	0.899020	0.658000	r	1	1	3.397476
200MR	28	1	1	g	0.215000	0.540000	0.000000	2.300000	2.160000	2.32	2.16	g	1	0.666977	0.755686	0.660000	g	1	1	5.763580
200MR	29	0	1	g	0.225000	5.000000	0.000000	0.000000	0.000000	0.02	0.00	g	1	0.750429	0.724118	NaN	NaN	NaN	NaN	4.430548
200MR	30	1	0	r	0.215000	0.800000	0.000000	2.210000	1.990000	2.21	1.99	NaN	NaN	NaN	0.798431	0.542000	g	NaN	0	5.746945
200MR	31	0	0	r	0.175000	5.000000	0.000000	0.000000	0.000000	0.00	0.00	NaN	NaN	NaN	0.833922	NaN	NaN	NaN	NaN	4.497190
200MR	32	1	0	g	0.215000	0.590000	0.000000	2.560000	1.850000	2.56	1.85	NaN	NaN	NaN	0.597647	0.566000	g	NaN	1	10.395219
200MR	33	1	0	g	0.215000	0.560000	0.000000	2.600000	1.840000	2.60	1.84	NaN	NaN	NaN	0.479608	0.570000	g	NaN	1	6.363015
200MR	34	0	0	r	0.175000	5.000000	0.000000	0.000000	0.000000	0.00	0.00	NaN	NaN	NaN	0.519020	NaN	NaN	NaN	NaN	5.613480
200MR	35	0	0	g	0.175000	5.000000	0.000000	0.000000	0.000000	0.00	0.00	NaN	NaN	NaN	0.746667	NaN	NaN	NaN	NaN	4.613870
200MR	36	0	1	g	0.175000	5.000000	0.000000	0.000000	0.000000	0.00	0.02	g	1	2.422654	0.437059	NaN	NaN	NaN	NaN	6.746435
200MR	37	1	0	g	0.215000	0.800000	0.000000	2.170000	2.030000	2.17	2.03	NaN	NaN	NaN	0.736863	0.610000	g	NaN	1	5.063813
200MR	38	0	1	r	0.175000	5.000000	0.000000	0.000000	0.000000	0.00	0.02	r	1	0.752058	0.486471	NaN	NaN	NaN	NaN	6.563212
200MR	39	0	1	g	0.125000	5.000000	0.000000	0.000000	0.000000	0.02	0.00	g	1	1.208616	0.443137	NaN	NaN	NaN	NaN	4.197369
200MR	40	1	0	r	0.215000	0.610000	0.000000	2.090000	2.300000	2.09	2.30	NaN	NaN	NaN	0.785294	0.654000	r	NaN	1	5.230473
200MR	41	0	0	g	0.125000	5.000000	0.000000	0.000000	0.000000	0.00	0.00	NaN	NaN	NaN	0.624118	NaN	NaN	NaN	NaN	6.163446
200MR	42	0	0	r	0.125000	5.000000	0.000000	0.000000	0.000000	0.00	0.00	NaN	NaN	NaN	0.381961	NaN	NaN	NaN	NaN	7.012933
200MR	43	1	1	r	0.215000	0.690000	0.000000	2.290000	2.020000	2.29	2.04	r	1	0.866064	0.623333	0.624000	g	0	0	4.213929
200MR	44	0	1	r	0.125000	5.000000	0.000000	0.000000	0.000000	0.02	0.00	r	1	1.752047	0.357059	NaN	NaN	NaN	NaN	5.080352
200MR	45	1	1	r	0.165000	0.630000	0.000000	1.840000	2.530000	1.86	2.53	g	0	0.619443	0.722745	0.556000	r	0	1	4.297530
200MR	46	0	1	g	0.075000	4.450000	0.000000	0.550000	0.000000	0.55	0.02	r	0	0.616115	0.644510	NaN	NaN	NaN	NaN	3.147579
200MR	47	1	0	r	0.215000	0.560000	0.000000	2.220000	2.220000	2.22	2.22	NaN	NaN	NaN	0.784314	0.654000	r	NaN	1	5.380348
200MR	48	1	1	g	0.215000	0.650000	0.000000	2.580000	1.770000	2.58	1.79	g	1	1.053936	0.616471	0.560000	g	1	1	5.530183
200MR	49	1	0	g	0.215000	0.480000	0.000000	2.620000	1.900000	2.62	1.90	NaN	NaN	NaN	0.488431	0.578000	g	NaN	1	6.546554
200MR	50	0	0	r	0.125000	5.000000	0.000000	0.000000	0.000000	0.00	0.00	NaN	NaN	NaN	0.873137	NaN	NaN	NaN	NaN	6.113442
200MR	51	1	1	g	0.215000	0.530000	0.000000	2.600000	1.870000	2.60	1.89	g	1	1.579723	0.573333	0.574000	g	1	1	5.630133
200MR	52	0	0	g	0.125000	5.000000	0.000000	0.000000	0.000000	0.00	0.00	NaN	NaN	NaN	0.780392	NaN	NaN	NaN	NaN	3.764220
200MR	53	1	0	g	0.165000	0.500000	0.000000	2.830000	1.670000	2.83	1.67	NaN	NaN	NaN	0.656275	0.528000	g	NaN	1	6.546407
200MR	54	0	1	g	0.125000	5.000000	0.000000	0.000000	0.000000	0.02	0.00	g	1	0.819202	0.744706	NaN	NaN	NaN	NaN	5.130496
200MR	55	1	0	g	0.165000	0.480000	0.000000	2.600000	1.920000	2.60	1.92	NaN	NaN	NaN	0.663333	0.598000	g	NaN	1	4.447130
200MR	56	1	0	r	0.165000	0.700000	0.000000	1.760000	2.540000	1.76	2.54	NaN	NaN	NaN	0.526471	0.560000	r	NaN	1	7.196304
200MR	57	0	1	r	0.125000	5.000000	0.000000	0.000000	0.000000	0.00	0.02	r	1	0.689117	0.716863	NaN	NaN	NaN	NaN	5.363581
200MR	58	0	0	r	0.075000	5.000000	0.000000	0.000000	0.000000	0.00	0.00	NaN	NaN	NaN	0.634510	NaN	NaN	NaN	NaN	3.647604
200MR	59	1	0	r	0.165000	0.730000	0.000000	1.750000	2.520000	1.75	2.52	NaN	NaN	NaN	0.279412	0.554000	r	NaN	1	9.328841
200MR	60	0	0	r	0.075000	5.000000	0.000000	0.000000	0.000000	0.00	0.00	NaN	NaN	NaN	0.614510	NaN	NaN	NaN	NaN	6.579844
200MR	61	1	1	g	0.165000	0.600000	0.000000	2.480000	1.920000	2.48	1.94	r	0	1.843298	0.580784	0.590000	g	0	1	9.445417
200MR	62	0	1	r	0.075000	5.000000	0.000000	0.000000	0.000000	0.02	0.00	g	0	1.374068	0.372941	NaN	NaN	NaN	NaN	5.696745
200MR	63	0	0	g	0.125000	5.000000	0.000000	0.000000	0.000000	0.00	0.00	NaN	NaN	NaN	0.748431	NaN	NaN	NaN	NaN	4.380649
200MR	64	0	0	g	0.125000	5.000000	0.000000	0.000000	0.000000	0.00	0.00	NaN	NaN	NaN	0.426275	NaN	NaN	NaN	NaN	7.579549
200MR	66	0	1	r	0.125000	5.000000	0.000000	0.000000	0.000000	0.00	0.02	r	1	0.457433	0.682549	NaN	NaN	NaN	NaN	3.764257
200MR	67	1	1	r	0.265000	0.590000	0.000000	2.160000	2.250000	2.16	2.27	r	1	1.223754	0.834706	0.650000	r	1	1	4.713836
200MR	68	1	0	r	0.265000	0.730000	0.000000	1.800000	2.470000	1.80	2.47	NaN	NaN	NaN	0.653333	0.542000	r	NaN	1	5.130154
200MR	69	0	1	g	0.125000	5.000000	0.000000	0.000000	0.000000	0.02	0.00	g	1	1.678309	0.685686	NaN	NaN	NaN	NaN	6.479771
200MR	70	1	1	g	0.265000	0.650000	0.000000	2.190000	2.160000	2.21	2.16	g	1	0.420808	0.904510	0.646000	g	1	1	3.864049
200MR	71	1	1	g	0.215000	0.690000	0.000000	2.610000	1.700000	2.61	1.72	r	0	2.263953	0.398824	0.552000	g	0	1	7.962152
200MR	72	0	1	r	0.075000	4.880000	0.000000	0.000000	0.120000	0.02	0.12	g	0	0.849042	0.285098	NaN	NaN	NaN	NaN	4.047132
200MR	73	1	1	r	0.265000	0.820000	0.000000	1.680000	2.500000	1.70	2.50	g	0	2.300306	0.283529	0.532000	r	0	1	5.963623
200MR	74	1	1	r	0.315000	0.640000	0.000000	1.980000	2.380000	1.98	2.40	r	1	0.498563	0.877255	0.672000	r	1	1	4.230661
200MR	75	1	0	r	0.315000	0.600000	0.000000	1.710000	2.690000	1.71	2.69	NaN	NaN	NaN	0.702549	0.544000	r	NaN	1	6.813227
200MR	76	1	1	r	0.315000	0.790000	0.000000	1.580000	2.630000	1.60	2.63	r	1	1.946101	0.325686	0.516000	r	1	1	4.747198
200MR	77	0	1	r	0.125000	5.000000	0.000000	0.000000	0.000000	0.02	0.00	g	0	1.609330	0.657647	NaN	NaN	NaN	NaN	5.313546
200MR	78	1	0	g	0.265000	0.670000	0.000000	2.640000	1.690000	2.64	1.69	NaN	NaN	NaN	0.393725	0.540000	g	NaN	1	6.196636
200MR	79	0	1	r	0.175000	5.000000	0.000000	0.000000	0.000000	0.00	0.02	r	1	0.387312	0.794510	NaN	NaN	NaN	NaN	3.830827
200MR	80	0	1	g	0.175000	5.000000	0.000000	0.000000	0.000000	0.02	0.00	g	1	0.398923	0.715882	NaN	NaN	NaN	NaN	4.413891
200MR	81	0	1	r	0.125000	5.000000	0.000000	0.000000	0.000000	0.00	0.02	r	1	1.754096	0.291569	NaN	NaN	NaN	NaN	5.896828
200MR	82	1	1	g	0.265000	0.820000	0.000000	2.540000	1.640000	2.54	1.66	r	0	2.391790	0.351373	0.506000	g	0	1	4.980431
200MR	83	1	0	r	0.315000	0.720000	0.000000	1.610000	2.670000	1.61	2.67	NaN	NaN	NaN	0.452745	0.526000	r	NaN	1	5.863417
200MR	84	1	1	r	0.315000	0.680000	0.000000	1.610000	2.710000	1.63	2.71	r	1	2.001371	0.664706	0.538000	r	1	1	5.546947
200MR	85	0	0	r	0.125000	4.740000	0.000000	0.260000	0.000000	0.26	0.00	NaN	NaN	NaN	0.649804	NaN	NaN	NaN	NaN	5.263710
200MR	86	0	0	g	0.125000	5.000000	0.000000	0.000000	0.000000	0.00	0.00	NaN	NaN	NaN	0.634902	NaN	NaN	NaN	NaN	4.463800
200MR	87	0	0	g	0.125000	5.000000	0.000000	0.000000	0.000000	0.00	0.00	NaN	NaN	NaN	0.621569	NaN	NaN	NaN	NaN	7.829578
200MR	88	1	1	g	0.315000	0.820000	0.000000	2.260000	1.920000	2.28	1.92	g	1	0.457377	0.914118	0.638000	g	1	1	5.580208
200MR	89	0	1	r	0.125000	5.000000	0.000000	0.000000	0.000000	0.00	0.02	r	1	0.534873	0.765098	NaN	NaN	NaN	NaN	4.463857
200MR	90	1	0	r	0.265000	0.660000	0.000000	1.660000	2.680000	1.66	2.68	NaN	NaN	NaN	0.328235	0.548000	r	NaN	1	5.213686
200MR	91	0	0	g	0.075000	5.000000	0.000000	0.000000	0.000000	0.00	0.00	NaN	NaN	NaN	0.399804	NaN	NaN	NaN	NaN	7.213117
200MR	92	0	0	g	0.075000	5.000000	0.000000	0.000000	0.000000	0.00	0.00	NaN	NaN	NaN	0.632353	NaN	NaN	NaN	NaN	3.397732
200MR	93	0	0	g	0.075000	5.000000	0.000000	0.000000	0.000000	0.00	0.00	NaN	NaN	NaN	0.728627	NaN	NaN	NaN	NaN	4.180959
200MR	94	1	0	g	0.265000	0.590000	0.000000	2.580000	1.830000	2.58	1.83	NaN	NaN	NaN	0.660980	0.560000	g	NaN	1	10.395184
200MR	95	0	1	g	0.075000	5.000000	0.000000	0.000000	0.000000	0.02	0.00	g	1	0.538447	0.821569	NaN	NaN	NaN	NaN	4.430708
200MR	96	1	0	g	0.265000	0.970000	0.090000	2.270000	1.670000	2.27	1.67	NaN	NaN	NaN	0.889216	0.554000	g	NaN	1	3.480932
200MR	97	1	0	g	0.265000	0.460000	0.000000	2.650000	1.890000	2.65	1.89	NaN	NaN	NaN	0.455882	0.550000	g	NaN	1	4.780397
200MR	98	0	1	g	0.075000	5.000000	0.000000	0.000000	0.000000	0.02	0.00	g	1	0.682529	0.718627	NaN	NaN	NaN	NaN	3.864182
200MR	99	0	0	g	0.050000	4.800000	0.000000	0.200000	0.000000	0.20	0.00	NaN	NaN	NaN	0.380588	NaN	NaN	NaN	NaN	5.813471
200MR	100	1	0	r	0.265000	0.710000	0.000000	1.630000	2.660000	1.63	2.66	NaN	NaN	NaN	0.319216	0.538000	r	NaN	1	4.830569
200MR	101	1	0	r	0.265000	0.470000	0.000000	2.210000	2.320000	2.21	2.32	NaN	NaN	NaN	0.928824	0.718000	r	NaN	1	2.381449
200MR	102	1	0	r	0.265000	0.490000	0.000000	2.160000	2.350000	2.16	2.35	NaN	NaN	NaN	0.908627	0.686000	r	NaN	1	3.630857
200MR	103	0	1	g	0.050000	5.000000	0.000000	0.000000	0.000000	0.00	0.02	r	0	3.151034	0.201765	NaN	NaN	NaN	NaN	8.179242
200MR	104	0	0	g	0.100000	5.000000	0.000000	0.000000	0.000000	0.00	0.00	NaN	NaN	NaN	0.599804	NaN	NaN	NaN	NaN	4.680406
200MR	105	0	1	g	0.100000	5.000000	0.000000	0.000000	0.000000	0.00	0.02	r	0	1.546043	0.427255	NaN	NaN	NaN	NaN	4.364031
200MR	106	1	1	r	0.265000	0.750000	0.000000	2.160000	2.090000	2.16	2.11	r	1	1.682349	0.843333	0.640000	g	0	0	5.063798
200MR	107	0	1	r	0.150000	5.000000	0.000000	0.000000	0.000000	0.00	0.02	r	1	0.507685	0.830392	NaN	NaN	NaN	NaN	3.714234
200MR	108	1	1	r	0.265000	0.540000	0.000000	2.080000	2.380000	2.08	2.40	r	1	0.472587	0.895490	0.698000	r	1	1	4.880514
200MR	109	0	0	g	0.150000	5.000000	0.000000	0.000000	0.000000	0.00	0.00	NaN	NaN	NaN	0.418431	NaN	NaN	NaN	NaN	4.580479
200MR	110	1	1	g	0.215000	0.570000	0.000000	2.570000	1.860000	2.57	1.88	r	0	0.591336	0.687059	0.598000	g	0	1	3.330960
200MR	111	0	1	r	0.150000	5.000000	0.000000	0.000000	0.000000	0.02	0.00	g	0	2.626648	0.285882	NaN	NaN	NaN	NaN	6.463348
200MR	112	1	0	r	0.265000	0.480000	0.000000	2.130000	2.390000	2.13	2.39	NaN	NaN	NaN	0.876863	0.686000	r	NaN	1	5.663678
200MR	113	1	1	g	0.265000	0.570000	0.000000	2.260000	2.170000	2.28	2.17	g	1	0.966967	0.753725	0.658000	g	1	1	5.030304
200MR	114	0	0	g	0.200000	5.000000	0.000000	0.000000	0.000000	0.00	0.00	NaN	NaN	NaN	0.342941	NaN	NaN	NaN	NaN	6.496634
200MR	115	0	0	g	0.200000	5.000000	0.000000	0.000000	0.000000	0.00	0.00	NaN	NaN	NaN	0.901569	NaN	NaN	NaN	NaN	3.697489
200MR	116	0	0	g	0.200000	5.000000	0.000000	0.000000	0.000000	0.00	0.00	NaN	NaN	NaN	0.850000	NaN	NaN	NaN	NaN	3.364319
200MR	117	1	1	r	0.265000	0.630000	0.000000	1.940000	2.430000	1.96	2.43	g	0	2.783110	0.654314	0.540000	r	0	1	5.530219
200MR	118	0	1	r	0.200000	5.000000	0.000000	0.000000	0.000000	0.00	0.02	r	1	0.535408	0.849216	NaN	NaN	NaN	NaN	4.313975
200MR	119	1	0	r	0.315000	0.940000	0.000000	1.710000	2.350000	1.71	2.35	NaN	NaN	NaN	0.212941	0.548000	r	NaN	1	6.596543
200MR	120	1	1	r	0.315000	0.810000	0.000000	1.940000	2.250000	1.94	2.27	r	1	0.457623	0.897255	0.698000	r	1	1	3.647560
200MR	121	0	0	g	0.200000	5.000000	0.000000	0.000000	0.000000	0.00	0.00	NaN	NaN	NaN	0.926667	NaN	NaN	NaN	NaN	2.481200
200MR	122	0	0	r	0.200000	5.000000	0.000000	0.000000	0.000000	0.00	0.00	NaN	NaN	NaN	0.860784	NaN	NaN	NaN	NaN	3.963773
200MR	123	1	0	g	0.315000	0.470000	0.000000	2.460000	2.070000	2.46	2.07	NaN	NaN	NaN	0.913922	0.716000	g	NaN	1	4.847157
200MR	124	1	0	g	0.315000	0.440000	0.010000	2.450000	2.100000	2.45	2.10	NaN	NaN	NaN	0.910980	0.712000	g	NaN	1	2.664553
200MR	125	1	1	r	0.315000	0.310000	0.010000	2.080000	2.600000	2.08	2.62	r	1	0.464369	0.922941	0.756000	r	1	1	3.164430
200MR	126	1	1	r	0.265000	0.410000	0.000000	2.220000	2.370000	2.22	2.39	r	1	0.380208	0.922745	0.736000	r	1	1	3.814204
200MR	127	0	0	r	0.200000	5.000000	0.000000	0.000000	0.000000	0.00	0.00	NaN	NaN	NaN	0.915882	NaN	NaN	NaN	NaN	2.797809
200MR	128	0	1	r	0.200000	5.000000	0.000000	0.000000	0.000000	0.02	0.00	r	1	1.764994	0.664118	NaN	NaN	NaN	NaN	6.679768
200MR	129	1	0	g	0.265000	0.860000	0.000000	2.220000	1.920000	2.22	1.92	NaN	NaN	NaN	0.753333	0.536000	g	NaN	1	3.880595
200MR	130	0	0	g	0.150000	4.660000	0.000000	0.340000	0.000000	0.34	0.00	NaN	NaN	NaN	0.743137	NaN	NaN	NaN	NaN	6.313105
200MR	131	1	1	g	0.265000	0.510000	0.000000	2.350000	2.140000	2.37	2.14	g	1	0.667351	0.865294	0.692000	g	1	1	4.464063
200MR	132	0	0	r	0.150000	5.000000	0.000000	0.000000	0.000000	0.00	0.00	NaN	NaN	NaN	0.865686	NaN	NaN	NaN	NaN	3.614139
200MR	133	0	1	g	0.150000	5.000000	0.000000	0.000000	0.000000	0.02	0.00	g	1	1.726020	0.681961	NaN	NaN	NaN	NaN	5.047106
200MR	134	1	1	g	0.215000	0.650000	0.000000	2.610000	1.740000	2.61	1.76	r	0	3.638538	0.254118	0.562000	g	0	1	6.863216
200MR	135	1	0	r	0.265000	0.650000	0.000000	1.750000	2.600000	1.75	2.60	NaN	NaN	NaN	0.445686	0.562000	r	NaN	1	5.463610
200MR	136	0	1	g	0.150000	5.000000	0.000000	0.000000	0.000000	0.00	0.02	g	1	2.109999	0.222157	NaN	NaN	NaN	NaN	4.797115
200MR	137	0	1	g	0.100000	5.000000	0.000000	0.000000	0.000000	0.00	0.02	r	0	0.441872	0.493922	NaN	NaN	NaN	NaN	4.513852
200MR	138	1	0	r	0.265000	0.430000	0.000000	2.170000	2.400000	2.17	2.40	NaN	NaN	NaN	0.865882	0.720000	r	NaN	1	4.180662
200MR	139	0	1	g	0.150000	5.000000	0.000000	0.000000	0.000000	0.02	0.00	g	1	0.637827	0.714510	NaN	NaN	NaN	NaN	4.863587
200MR	140	1	1	r	0.265000	0.630000	0.000000	1.840000	2.530000	1.86	2.53	g	0	1.122246	0.508431	0.584000	r	0	1	5.180268
200MR	141	0	0	g	0.150000	5.000000	0.000000	0.000000	0.000000	0.00	0.00	NaN	NaN	NaN	0.662745	NaN	NaN	NaN	NaN	3.764160
200MR	142	0	1	r	0.150000	5.000000	0.000000	0.000000	0.000000	0.00	0.02	r	1	0.519177	0.806863	NaN	NaN	NaN	NaN	3.197696
200MR	143	1	0	r	0.315000	0.730000	0.000000	1.680000	2.590000	1.68	2.59	NaN	NaN	NaN	0.323922	0.568000	r	NaN	1	7.462750
200MR	144	1	1	r	0.315000	0.510000	0.000000	1.750000	2.740000	1.77	2.74	r	1	0.403112	0.639020	0.574000	r	1	1	3.580707
200MR	145	0	1	g	0.100000	5.000000	0.000000	0.000000	0.000000	0.02	0.00	g	1	0.508922	0.694706	NaN	NaN	NaN	NaN	4.680508
200MR	146	0	0	r	0.100000	5.000000	0.000000	0.000000	0.000000	0.00	0.00	NaN	NaN	NaN	0.736471	NaN	NaN	NaN	NaN	5.463602
200MR	147	0	1	g	0.100000	5.000000	0.000000	0.000000	0.000000	0.02	0.00	g	1	0.388134	0.703922	NaN	NaN	NaN	NaN	2.864427
200MR	148	0	0	g	0.050000	5.000000	0.000000	0.000000	0.000000	0.00	0.00	NaN	NaN	NaN	0.655490	NaN	NaN	NaN	NaN	4.680613
200MR	149	0	0	r	0.050000	5.000000	0.000000	0.000000	0.000000	0.00	0.00	NaN	NaN	NaN	0.290588	NaN	NaN	NaN	NaN	5.730034
200MR	150	1	1	r	0.315000	0.500000	0.000000	2.170000	2.330000	2.17	2.35	r	1	0.458663	0.932549	0.738000	r	1	1	4.513828
200MR	151	0	0	g	0.050000	5.000000	0.000000	0.000000	0.000000	0.00	0.00	NaN	NaN	NaN	0.833725	NaN	NaN	NaN	NaN	3.997444
200MR	152	0	1	g	0.050000	5.000000	0.000000	0.000000	0.000000	0.00	0.02	r	0	1.565293	0.621961	NaN	NaN	NaN	NaN	6.379961
200MR	153	0	0	g	0.100000	5.000000	0.000000	0.000000	0.000000	0.00	0.00	NaN	NaN	NaN	0.730392	NaN	NaN	NaN	NaN	4.164009
200MR	154	1	1	r	0.265000	0.470000	0.000000	2.300000	2.230000	2.30	2.25	r	1	0.435334	0.932549	0.690000	g	0	0	2.747875
200MR	156	0	1	r	0.100000	5.000000	0.000000	0.000000	0.000000	0.02	0.00	g	0	0.397234	0.623137	NaN	NaN	NaN	NaN	3.181124
200MR	157	1	0	g	0.265000	0.400000	0.000000	2.710000	1.890000	2.71	1.89	NaN	NaN	NaN	0.594706	0.592000	g	NaN	1	6.246736
200MR	158	1	0	g	0.265000	0.370000	0.000000	2.710000	1.920000	2.71	1.92	NaN	NaN	NaN	0.703725	0.620000	g	NaN	1	4.047335
200MR	159	1	1	r	0.265000	0.540000	0.000000	2.260000	2.200000	2.26	2.22	r	1	0.416551	0.935882	0.664000	g	0	0	3.364316
200MR	160	1	1	g	0.215000	0.490000	0.000000	2.410000	2.100000	2.43	2.10	g	1	0.458003	0.920196	0.686000	g	1	1	2.848019
200MR	161	0	1	r	0.150000	5.000000	0.000000	0.000000	0.000000	0.00	0.02	r	1	1.153013	0.809020	NaN	NaN	NaN	NaN	5.463530
200MR	162	0	0	r	0.150000	5.000000	0.000000	0.000000	0.000000	0.00	0.00	NaN	NaN	NaN	0.617255	NaN	NaN	NaN	NaN	5.146957
200MR	163	1	0	g	0.215000	0.690000	0.020000	2.140000	2.150000	2.14	2.15	NaN	NaN	NaN	0.922353	0.606000	r	NaN	0	2.381064
200MR	164	1	1	r	0.215000	0.560000	0.000000	1.920000	2.520000	1.94	2.52	g	0	1.472228	0.660000	0.600000	r	0	1	6.046773
200MR	165	1	1	g	0.265000	0.440000	0.000000	2.650000	1.910000	2.65	1.93	g	1	0.439806	0.910392	0.634000	g	1	1	2.997913
200MR	166	1	0	g	0.265000	0.580000	0.000000	2.070000	2.350000	2.07	2.35	NaN	NaN	NaN	0.900392	0.768000	r	NaN	0	4.080656
200MR	167	1	0	r	0.265000	0.620000	0.000000	1.860000	2.520000	1.86	2.52	NaN	NaN	NaN	0.662157	0.594000	r	NaN	1	6.163297
200MR	168	0	1	r	0.150000	5.000000	0.000000	0.000000	0.000000	0.02	0.00	g	0	1.700929	0.266078	NaN	NaN	NaN	NaN	6.163254
200MR	169	1	0	r	0.265000	0.650000	0.000000	1.860000	2.490000	1.86	2.49	NaN	NaN	NaN	0.493725	0.578000	r	NaN	1	6.796377
200MR	170	0	0	g	0.200000	5.000000	0.000000	0.000000	0.000000	0.00	0.00	NaN	NaN	NaN	0.242157	NaN	NaN	NaN	NaN	4.047418
200MR	171	0	0	r	0.200000	5.000000	0.000000	0.000000	0.000000	0.00	0.00	NaN	NaN	NaN	0.749216	NaN	NaN	NaN	NaN	4.097507
200MR	172	0	0	g	0.200000	5.000000	0.000000	0.000000	0.000000	0.00	0.00	NaN	NaN	NaN	0.899804	NaN	NaN	NaN	NaN	2.531315
200MR	173	1	0	r	0.265000	0.590000	0.000000	1.880000	2.530000	1.88	2.53	NaN	NaN	NaN	0.209020	0.586000	r	NaN	1	6.196781
200MR	174	1	0	r	0.265000	0.660000	0.000000	1.820000	2.520000	1.82	2.52	NaN	NaN	NaN	0.449608	0.572000	r	NaN	1	6.479876
200MR	175	1	1	g	0.265000	0.580000	0.000000	2.290000	2.130000	2.31	2.13	g	1	0.585061	0.823333	0.690000	g	1	1	4.547110
200MR	176	0	1	r	0.200000	5.000000	0.000000	0.000000	0.000000	0.00	0.02	r	1	0.717439	0.860000	NaN	NaN	NaN	NaN	5.413628
200MR	177	0	1	g	0.200000	5.000000	0.000000	0.000000	0.000000	0.00	0.02	g	1	0.464271	0.849804	NaN	NaN	NaN	NaN	3.364334
200MR	178	1	1	g	0.215000	0.580000	0.000000	2.500000	1.920000	2.50	1.94	g	1	1.601698	0.303725	0.612000	g	1	1	5.863418
200MR	179	0	0	r	0.150000	5.000000	0.000000	0.000000	0.000000	0.00	0.00	NaN	NaN	NaN	0.694510	NaN	NaN	NaN	NaN	5.596726
200MR	180	0	1	g	0.150000	5.000000	0.000000	0.000000	0.000000	0.02	0.00	g	1	0.614241	0.926863	NaN	NaN	NaN	NaN	4.863898
200MR	181	1	1	r	0.215000	0.610000	0.000000	2.210000	2.180000	2.21	2.20	r	1	0.562579	0.796078	0.666000	g	0	0	4.230681
200MR	182	1	1	r	0.165000	0.340000	0.000000	2.360000	2.300000	2.36	2.32	r	1	0.544736	0.921373	0.704000	g	0	0	2.747734
200MR	183	0	0	g	0.150000	5.000000	0.000000	0.000000	0.000000	0.00	0.00	NaN	NaN	NaN	0.748039	NaN	NaN	NaN	NaN	7.412931
200MR	184	0	0	g	0.150000	5.000000	0.000000	0.000000	0.000000	0.00	0.00	NaN	NaN	NaN	0.173529	NaN	NaN	NaN	NaN	7.679757
200MR	185	1	0	g	0.165000	0.440000	0.000000	2.590000	1.970000	2.59	1.97	NaN	NaN	NaN	0.762745	0.648000	g	NaN	1	3.997138
200MR	186	0	1	r	0.150000	5.000000	0.000000	0.000000	0.000000	0.02	0.00	g	0	1.494901	0.438627	NaN	NaN	NaN	NaN	5.563493
200MR	188	1	0	g	0.115000	0.550000	0.000000	2.070000	2.380000	2.07	2.38	NaN	NaN	NaN	0.552353	0.624000	r	NaN	0	6.446614
200MR	189	0	1	r	0.200000	5.000000	0.000000	0.000000	0.000000	0.00	0.02	r	1	1.588711	0.629804	NaN	NaN	NaN	NaN	4.647181
200MR	190	1	1	g	0.115000	0.540000	0.000000	2.560000	1.900000	2.56	1.92	r	0	1.689876	0.172157	0.606000	g	0	1	6.213248
200MR	191	0	1	r	0.200000	5.000000	0.000000	0.000000	0.000000	0.02	0.00	g	0	1.634777	0.326667	NaN	NaN	NaN	NaN	4.313899
200MR	192	1	0	g	0.165000	0.460000	0.000000	2.360000	2.180000	2.36	2.18	NaN	NaN	NaN	0.896667	0.662000	g	NaN	1	2.631169
200MR	193	0	0	g	0.250000	5.000000	0.000000	0.000000	0.000000	0.00	0.00	NaN	NaN	NaN	0.212745	NaN	NaN	NaN	NaN	5.147211
200MR	194	1	1	g	0.165000	0.480000	0.000000	2.550000	1.970000	2.55	1.99	r	0	2.484244	0.290980	0.620000	g	0	1	5.946712
200MR	195	1	0	r	0.215000	0.360000	0.000000	2.290000	2.350000	2.29	2.35	NaN	NaN	NaN	0.818824	0.708000	r	NaN	1	3.664113
200MR	196	1	1	g	0.215000	0.450000	0.000000	2.380000	2.170000	2.40	2.17	g	1	1.643322	0.864706	0.694000	g	1	1	6.063488
200MR	197	0	0	r	0.250000	5.000000	0.000000	0.000000	0.000000	0.00	0.00	NaN	NaN	NaN	0.779216	NaN	NaN	NaN	NaN	3.314344
200MR	198	0	0	g	0.250000	5.000000	0.000000	0.000000	0.000000	0.00	0.00	NaN	NaN	NaN	0.866863	NaN	NaN	NaN	NaN	2.847710
200MR	199	1	1	g	0.215000	0.480000	0.000000	2.240000	2.280000	2.26	2.28	g	1	0.510539	0.869216	0.674000	r	0	0	4.063942
200MR	200	1	0	g	0.165000	0.510000	0.000000	2.220000	2.270000	2.22	2.27	NaN	NaN	NaN	0.884902	0.664000	r	NaN	0	4.464020
200MR	201	0	1	r	0.250000	5.000000	0.000000	0.000000	0.000000	0.00	0.02	r	1	0.823936	0.647843	NaN	NaN	NaN	NaN	3.580827
200MR	202	0	1	g	0.250000	5.000000	0.000000	0.000000	0.000000	0.02	0.00	g	1	0.395476	0.898627	NaN	NaN	NaN	NaN	3.031201
200MR	203	1	0	g	0.165000	0.360000	0.010000	2.600000	2.030000	2.60	2.03	NaN	NaN	NaN	0.348627	0.618000	g	NaN	1	6.330063
200MR	204	0	1	r	0.200000	5.000000	0.000000	0.000000	0.000000	0.02	0.00	g	0	1.637072	0.197843	NaN	NaN	NaN	NaN	5.313704
200MR	205	1	1	r	0.165000	0.420000	0.000000	2.340000	2.240000	2.34	2.26	r	1	0.775319	0.709020	0.696000	g	0	0	9.262361
200MR	206	1	1	r	0.165000	0.930000	0.000000	1.780000	2.290000	1.80	2.29	g	0	1.236614	0.479020	0.538000	r	0	1	5.963411
200MR	207	0	0	g	0.250000	5.000000	0.000000	0.000000	0.000000	0.00	0.00	NaN	NaN	NaN	0.904314	NaN	NaN	NaN	NaN	4.797116
200MR	208	1	0	g	0.215000	0.420000	0.000000	2.710000	1.870000	2.71	1.87	NaN	NaN	NaN	0.665882	0.614000	g	NaN	1	4.030707
200MR	209	1	1	r	0.215000	0.470000	0.010000	2.250000	2.270000	2.25	2.29	r	1	0.801537	0.438824	0.690000	r	1	1	4.263972
200MR	210	0	0	r	0.250000	5.000000	0.000000	0.000000	0.000000	0.00	0.00	NaN	NaN	NaN	0.639020	NaN	NaN	NaN	NaN	7.296313
200MR	211	0	1	g	0.250000	5.000000	0.000000	0.000000	0.000000	0.00	0.02	g	1	1.403196	0.204706	NaN	NaN	NaN	NaN	5.546987
200MR	212	0	1	g	0.250000	5.000000	0.000000	0.000000	0.000000	0.00	0.02	g	1	1.932608	0.187451	NaN	NaN	NaN	NaN	5.430338
200MR	213	1	0	r	0.215000	0.430000	0.000000	2.300000	2.270000	2.30	2.27	NaN	NaN	NaN	0.851373	0.692000	g	NaN	0	4.330601
200MR	214	1	0	r	0.215000	0.480000	0.030000	1.970000	2.520000	1.97	2.52	NaN	NaN	NaN	0.458431	0.612000	r	NaN	1	4.264080
200MR	215	0	1	r	0.200000	5.000000	0.000000	0.000000	0.000000	0.02	0.00	g	0	0.772068	0.224118	NaN	NaN	NaN	NaN	2.964427
200MR	216	0	0	r	0.250000	5.000000	0.000000	0.000000	0.000000	0.00	0.00	NaN	NaN	NaN	0.693137	NaN	NaN	NaN	NaN	4.847027
200MR	217	1	0	g	0.215000	0.340000	0.000000	2.680000	1.980000	2.68	1.98	NaN	NaN	NaN	0.459804	0.624000	g	NaN	1	7.112968
200MR	218	1	0	g	0.215000	0.420000	0.000000	2.440000	2.140000	2.44	2.14	NaN	NaN	NaN	0.920000	0.728000	g	NaN	1	2.947732
200MR	219	1	1	g	0.215000	0.410000	0.000000	2.340000	2.250000	2.36	2.25	g	1	0.443115	0.910196	0.700000	g	1	1	8.562569
200MR	220	0	1	g	0.250000	5.000000	0.000000	0.000000	0.000000	0.00	0.02	g	1	1.298068	0.388431	NaN	NaN	NaN	NaN	3.847531
200MR	221	0	1	r	0.250000	5.000000	0.000000	0.000000	0.000000	0.02	0.00	r	1	0.936890	0.323137	NaN	NaN	NaN	NaN	4.163906
200MR	222	1	1	g	0.165000	0.600000	0.000000	2.100000	2.300000	2.12	2.30	g	1	0.721961	0.741765	0.652000	r	0	0	3.380897
200MR	223	1	1	r	0.165000	0.900000	0.000000	1.810000	2.290000	1.83	2.29	r	1	0.925305	0.320196	0.584000	r	1	1	4.280701
200MR	224	0	0	r	0.200000	5.000000	0.000000	0.000000	0.000000	0.00	0.00	NaN	NaN	NaN	0.437451	NaN	NaN	NaN	NaN	6.296807
200MR	225	0	1	r	0.200000	5.000000	0.000000	0.000000	0.000000	0.00	0.02	r	1	0.704015	0.759020	NaN	NaN	NaN	NaN	3.697390
200MR	226	1	0	g	0.115000	0.450000	0.000000	2.630000	1.920000	2.63	1.92	NaN	NaN	NaN	0.201765	0.622000	g	NaN	1	4.080751
200MR	227	0	0	r	0.200000	5.000000	0.000000	0.000000	0.000000	0.00	0.00	NaN	NaN	NaN	0.219216	NaN	NaN	NaN	NaN	5.646815
200MR	228	0	0	r	0.200000	5.000000	0.000000	0.000000	0.000000	0.00	0.00	NaN	NaN	NaN	0.269804	NaN	NaN	NaN	NaN	4.513978
200MR	229	1	1	r	0.115000	0.480000	0.000000	2.090000	2.430000	2.11	2.43	g	0	2.097002	0.443529	0.622000	r	0	1	5.163650
200MR	230	1	0	r	0.165000	0.360000	0.010000	2.220000	2.410000	2.22	2.41	NaN	NaN	NaN	0.789412	0.686000	r	NaN	1	4.014067
200MR	231	0	1	g	0.200000	4.710000	0.000000	0.290000	0.000000	0.29	0.02	r	0	3.777283	0.163529	NaN	NaN	NaN	NaN	7.662927
200MR	232	1	0	r	0.165000	0.400000	0.000000	2.290000	2.310000	2.29	2.31	NaN	NaN	NaN	0.897059	0.700000	r	NaN	1	3.364225
200MR	233	0	0	g	0.250000	5.000000	0.000000	0.000000	0.000000	0.00	0.00	NaN	NaN	NaN	0.259804	NaN	NaN	NaN	NaN	5.230358
200MR	234	1	0	g	0.165000	0.520000	0.000000	2.220000	2.260000	2.22	2.26	NaN	NaN	NaN	0.609412	0.666000	r	NaN	0	3.730855
200MR	235	0	0	g	0.250000	5.000000	0.000000	0.000000	0.000000	0.00	0.00	NaN	NaN	NaN	0.693529	NaN	NaN	NaN	NaN	4.180559
200MR	236	0	0	r	0.250000	5.000000	0.000000	0.000000	0.000000	0.00	0.00	NaN	NaN	NaN	0.265294	NaN	NaN	NaN	NaN	2.831119
200MR	237	1	1	g	0.165000	0.360000	0.000000	2.640000	2.000000	2.64	2.02	r	0	0.511219	0.659608	0.614000	g	0	1	4.047268
200MR	238	1	1	g	0.215000	0.770000	0.020000	2.050000	2.160000	2.07	2.16	g	1	1.008803	0.476471	0.550000	r	0	0	5.796830
200MR	239	0	1	r	0.250000	5.000000	0.000000	0.000000	0.000000	0.02	0.00	g	0	1.300943	0.233137	NaN	NaN	NaN	NaN	4.314031
200MR	240	0	1	r	0.300000	5.000000	0.000000	0.000000	0.000000	0.02	0.00	r	1	1.273995	0.295882	NaN	NaN	NaN	NaN	6.796150
230MT	1	0	1	r	0.265000	5.000000	0.000000	0.000000	0.000000	0.02	0.00	r	1	0.621869	0.671373	NaN	NaN	NaN	NaN	2.823455
230MT	2	0	1	g	0.265000	5.000000	0.000000	0.000000	0.000000	0.00	0.02	g	1	0.583718	0.561765	NaN	NaN	NaN	NaN	3.296621
230MT	3	0	1	g	0.215000	5.000000	0.000000	0.000000	0.000000	0.00	0.02	r	0	1.190494	0.361765	NaN	NaN	NaN	NaN	3.813841
230MT	4	1	1	g	0.420000	0.320000	0.050000	2.710000	1.920000	2.73	1.92	g	1	0.820129	0.537451	0.830000	g	1	1	5.913094
230MT	5	1	1	r	0.420000	0.250000	0.050000	1.970000	2.730000	1.97	2.75	r	1	0.943001	0.339608	0.808000	r	1	1	4.061485
230MT	6	0	0	r	0.265000	5.000000	0.000000	0.000000	0.000000	0.00	0.00	NaN	NaN	NaN	0.166275	NaN	NaN	NaN	NaN	9.312279
230MT	7	1	0	r	0.370000	0.410000	0.000000	1.840000	2.750000	1.84	2.75	NaN	NaN	NaN	0.874510	0.726000	r	NaN	1	3.564301
230MT	8	0	0	r	0.265000	5.000000	0.000000	0.000000	0.000000	0.00	0.00	NaN	NaN	NaN	0.864902	NaN	NaN	NaN	NaN	3.114255
230MT	9	0	1	g	0.265000	5.000000	0.000000	0.000000	0.000000	0.02	0.00	r	0	0.782081	0.621176	NaN	NaN	NaN	NaN	3.346991
230MT	10	0	1	g	0.315000	5.000000	0.000000	0.000000	0.000000	0.02	0.00	r	0	1.664228	0.332941	NaN	NaN	NaN	NaN	4.363840
230MT	11	1	1	r	0.370000	0.320000	0.040000	2.180000	2.460000	2.18	2.48	r	1	0.441287	0.909608	0.818000	r	1	1	3.764069
230MT	12	0	0	g	0.365000	4.760000	0.000000	0.000000	0.240000	0.00	0.24	NaN	NaN	NaN	0.645686	NaN	NaN	NaN	NaN	2.448136
230MT	13	1	0	r	0.370000	0.410000	0.060000	2.020000	2.510000	2.02	2.51	NaN	NaN	NaN	0.950784	0.816000	r	NaN	1	4.880413
230MT	14	0	0	r	0.365000	5.000000	0.000000	0.000000	0.000000	0.00	0.00	NaN	NaN	NaN	0.853137	NaN	NaN	NaN	NaN	3.814230
230MT	15	1	0	r	0.370000	0.360000	0.290000	2.270000	2.080000	2.27	2.15	NaN	NaN	NaN	0.154706	0.850000	g	NaN	0	3.147745
230MT	16	0	1	r	0.365000	4.890000	0.000000	0.000000	0.110000	0.02	0.11	r	1	0.489006	0.816863	NaN	NaN	NaN	NaN	5.580200
230MT	17	0	0	r	0.365000	5.000000	0.000000	0.000000	0.000000	0.00	0.00	NaN	NaN	NaN	0.349804	NaN	NaN	NaN	NaN	3.047674
230MT	18	1	0	g	0.370000	0.360000	0.010000	2.790000	1.840000	2.79	1.84	NaN	NaN	NaN	1.000000	0.708000	g	NaN	1	2.914465
230MT	19	0	0	g	0.365000	5.000000	0.000000	0.000000	0.000000	0.00	0.00	NaN	NaN	NaN	0.501373	NaN	NaN	NaN	NaN	4.630605
230MT	20	1	0	g	0.370000	0.440000	0.020000	2.490000	2.050000	2.49	2.05	NaN	NaN	NaN	0.382941	0.834000	g	NaN	1	2.881069
230MT	21	1	1	g	0.370000	0.500000	0.010000	2.430000	2.060000	2.45	2.06	g	1	0.844653	0.462549	0.830000	g	1	1	4.030376
230MT	22	1	1	r	0.320000	0.340000	0.090000	1.980000	2.590000	2.00	2.59	r	1	1.051682	0.710392	0.738000	r	1	1	3.197714
230MT	23	1	1	g	0.320000	0.230000	0.090000	2.370000	2.310000	2.39	2.31	r	0	0.917712	0.634706	0.884000	g	0	1	3.980676
230MT	24	1	0	g	0.370000	0.400000	0.070000	2.680000	1.850000	2.68	1.85	NaN	NaN	NaN	0.580784	0.686000	g	NaN	1	4.747296
230MT	25	0	0	r	0.365000	5.000000	0.000000	0.000000	0.000000	0.00	0.00	NaN	NaN	NaN	0.836471	NaN	NaN	NaN	NaN	2.548108
230MT	26	1	0	r	0.370000	0.370000	0.030000	2.150000	2.450000	2.15	2.45	NaN	NaN	NaN	0.567843	0.832000	r	NaN	1	3.880708
230MT	27	1	1	g	0.370000	0.250000	0.240000	2.750000	1.760000	2.75	1.78	g	1	0.770374	0.420784	0.720000	g	1	1	3.347677
230MT	28	1	0	g	0.370000	0.350000	0.020000	2.930000	1.700000	2.93	1.70	NaN	NaN	NaN	0.761961	0.724000	g	NaN	1	2.681201
230MT	29	1	1	g	0.370000	0.310000	0.080000	2.710000	1.900000	2.71	1.92	g	1	0.514357	0.656667	0.682000	g	1	1	3.980800
230MT	30	1	0	g	0.320000	0.290000	0.170000	2.420000	2.120000	2.42	2.12	NaN	NaN	NaN	0.801373	0.828000	g	NaN	1	3.131025
230MT	31	0	0	r	0.365000	5.000000	0.000000	0.000000	0.000000	0.00	0.00	NaN	NaN	NaN	0.941569	NaN	NaN	NaN	NaN	2.814615
230MT	32	1	1	g	0.320000	0.340000	0.000000	2.400000	2.260000	2.42	2.26	g	1	1.647401	0.172941	0.820000	g	1	1	4.014167
230MT	33	0	0	r	0.365000	5.000000	0.000000	0.000000	0.000000	0.00	0.00	NaN	NaN	NaN	0.627451	NaN	NaN	NaN	NaN	3.014466
230MT	34	0	1	r	0.365000	4.910000	0.000000	0.000000	0.090000	0.00	0.11	r	1	0.456335	0.689608	NaN	NaN	NaN	NaN	3.314409
230MT	35	0	1	r	0.315000	5.000000	0.000000	0.000000	0.000000	0.00	0.02	r	1	0.427727	0.447451	NaN	NaN	NaN	NaN	3.097673
230MT	36	0	0	g	0.315000	5.000000	0.000000	0.000000	0.000000	0.00	0.00	NaN	NaN	NaN	0.282941	NaN	NaN	NaN	NaN	3.397588
230MT	37	1	0	r	0.320000	0.310000	0.020000	1.900000	2.770000	1.90	2.77	NaN	NaN	NaN	0.847843	0.722000	r	NaN	1	3.914196
230MT	38	0	0	r	0.315000	5.000000	0.000000	0.000000	0.000000	0.00	0.00	NaN	NaN	NaN	0.333333	NaN	NaN	NaN	NaN	2.931133
230MT	39	1	0	g	0.320000	0.320000	0.000000	2.450000	2.230000	2.45	2.23	NaN	NaN	NaN	0.892941	0.834000	g	NaN	1	2.814438
230MT	40	1	0	g	0.320000	0.290000	0.080000	2.400000	2.230000	2.40	2.23	NaN	NaN	NaN	0.534314	0.866000	g	NaN	1	4.130745
230MT	41	1	1	g	0.320000	0.470000	0.010000	2.510000	2.010000	2.53	2.01	g	1	0.725125	0.041176	0.816000	g	1	1	4.197314
230MT	42	0	1	r	0.315000	5.000000	0.000000	0.000000	0.000000	0.00	0.02	g	0	0.797499	0.462745	NaN	NaN	NaN	NaN	4.414093
230MT	43	0	1	g	0.365000	5.000000	0.000000	0.000000	0.000000	0.02	0.00	g	1	1.281163	0.377059	NaN	NaN	NaN	NaN	4.830473
230MT	44	0	0	r	0.365000	5.000000	0.000000	0.000000	0.000000	0.00	0.00	NaN	NaN	NaN	0.772745	NaN	NaN	NaN	NaN	2.547998
230MT	45	0	1	g	0.365000	5.000000	0.000000	0.000000	0.000000	0.02	0.00	g	1	0.324153	0.815490	NaN	NaN	NaN	NaN	3.464242
230MT	46	0	1	r	0.315000	5.000000	0.000000	0.000000	0.000000	0.02	0.00	r	1	0.287599	0.852353	NaN	NaN	NaN	NaN	2.431223
230MT	48	1	1	g	0.270000	0.250000	0.180000	2.540000	2.030000	2.54	2.05	g	1	0.359280	0.938627	0.660000	g	1	1	1.948230
230MT	49	0	0	r	0.315000	4.790000	0.000000	0.130000	0.080000	0.13	0.08	NaN	NaN	NaN	0.575294	NaN	NaN	NaN	NaN	2.331380
230MT	50	0	0	g	0.315000	5.000000	0.000000	0.000000	0.000000	0.00	0.00	NaN	NaN	NaN	0.510784	NaN	NaN	NaN	NaN	2.681233
230MT	51	1	1	r	0.220000	0.240000	0.080000	1.870000	2.810000	1.89	2.81	r	1	0.393024	0.681569	0.744000	r	1	1	2.631143
230MT	52	1	0	g	0.220000	0.320000	0.000000	2.740000	1.940000	2.74	1.94	NaN	NaN	NaN	0.955294	0.704000	g	NaN	1	5.180500
230MT	53	0	1	r	0.315000	4.910000	0.000000	0.000000	0.090000	0.02	0.09	r	1	0.988869	0.711569	NaN	NaN	NaN	NaN	3.080945
230MT	54	0	0	r	0.265000	5.000000	0.000000	0.000000	0.000000	0.00	0.00	NaN	NaN	NaN	0.810196	NaN	NaN	NaN	NaN	2.231295
230MT	55	0	1	r	0.265000	5.000000	0.000000	0.000000	0.000000	0.00	0.02	r	1	0.601052	0.484706	NaN	NaN	NaN	NaN	3.497588
230MT	56	1	0	g	0.220000	0.330000	0.080000	2.380000	2.210000	2.38	2.21	NaN	NaN	NaN	0.403333	0.844000	g	NaN	1	5.547039
230MT	57	0	0	r	0.265000	4.920000	0.000000	0.000000	0.080000	0.00	0.08	NaN	NaN	NaN	0.411373	NaN	NaN	NaN	NaN	3.430873
230MT	58	1	0	g	0.220000	0.320000	0.190000	2.720000	1.770000	2.72	1.77	NaN	NaN	NaN	0.956471	0.728000	g	NaN	1	2.031475
230MT	59	0	1	g	0.265000	5.000000	0.000000	0.000000	0.000000	0.00	0.02	g	1	0.662985	0.800392	NaN	NaN	NaN	NaN	2.447860
230MT	60	0	1	g	0.215000	5.000000	0.000000	0.000000	0.000000	0.00	0.02	g	1	2.188806	0.358824	NaN	NaN	NaN	NaN	5.030437
230MT	61	1	0	g	0.220000	0.280000	0.190000	2.290000	2.240000	2.29	2.24	NaN	NaN	NaN	0.443137	0.852000	g	NaN	1	2.664398
230MT	62	0	1	r	0.215000	4.790000	0.000000	0.000000	0.210000	0.02	0.21	r	1	0.555170	0.840588	NaN	NaN	NaN	NaN	2.947740
230MT	63	1	1	g	0.220000	0.240000	0.410000	2.080000	2.270000	2.10	2.27	g	1	0.573843	0.293333	0.848000	r	0	0	2.614553
230MT	64	1	1	g	0.170000	0.280000	0.120000	2.230000	2.370000	2.25	2.37	g	1	1.676172	0.552157	0.890000	r	0	0	4.063963
230MT	65	0	0	g	0.165000	5.000000	0.000000	0.000000	0.000000	0.00	0.00	NaN	NaN	NaN	0.694314	NaN	NaN	NaN	NaN	2.997604
230MT	66	0	1	r	0.165000	5.000000	0.000000	0.000000	0.000000	0.00	0.02	r	1	2.727191	0.354706	NaN	NaN	NaN	NaN	7.629668
230MT	67	1	1	r	0.170000	0.310000	0.040000	2.270000	2.380000	2.27	2.40	g	0	0.311286	0.665686	0.800000	r	0	1	2.131217
230MT	68	1	0	g	0.220000	0.290000	0.080000	2.790000	1.840000	2.79	1.84	NaN	NaN	NaN	0.449216	0.734000	g	NaN	1	5.513529
230MT	69	1	0	g	0.220000	0.290000	0.030000	2.360000	2.320000	2.44	2.32	NaN	NaN	NaN	0.423922	0.822000	g	NaN	1	3.447346
230MT	70	1	1	r	0.220000	0.450000	0.040000	2.120000	2.390000	2.12	2.41	g	0	0.884325	0.459804	0.820000	r	0	1	2.931186
230MT	71	1	1	r	0.270000	0.230000	0.050000	1.840000	2.880000	1.92	2.88	r	1	0.322253	0.751569	0.758000	r	1	1	2.581073
230MT	72	0	0	r	0.165000	4.860000	0.000000	0.000000	0.140000	0.00	0.14	NaN	NaN	NaN	0.380000	NaN	NaN	NaN	NaN	4.047349
230MT	73	1	1	r	0.270000	0.280000	0.080000	1.930000	2.710000	1.95	2.71	r	1	0.424505	0.761961	0.752000	r	1	1	3.380952
230MT	74	0	1	r	0.165000	4.890000	0.000000	0.000000	0.110000	0.00	0.13	g	0	0.841187	0.361765	NaN	NaN	NaN	NaN	2.814378
230MT	75	0	1	r	0.215000	5.000000	0.000000	0.000000	0.000000	0.00	0.02	g	0	0.753076	0.482745	NaN	NaN	NaN	NaN	3.363945
230MT	76	1	0	r	0.220000	0.240000	0.250000	1.920000	2.590000	1.95	2.59	NaN	NaN	NaN	0.642941	0.748000	r	NaN	1	3.214354
230MT	77	1	0	g	0.220000	0.400000	0.200000	2.560000	1.840000	2.56	1.84	NaN	NaN	NaN	0.050000	0.722000	g	NaN	1	4.897202
230MT	78	1	1	r	0.220000	0.310000	0.040000	1.970000	2.680000	1.99	2.68	r	1	0.428963	0.755098	0.728000	r	1	1	2.864417
230MT	79	1	1	g	0.220000	0.330000	0.110000	2.640000	1.920000	2.64	1.94	g	1	0.451943	0.606667	0.764000	g	1	1	3.147757
230MT	80	0	0	g	0.265000	4.890000	0.000000	0.110000	0.000000	0.11	0.00	NaN	NaN	NaN	0.418235	NaN	NaN	NaN	NaN	2.997641
230MT	82	0	0	g	0.265000	5.000000	0.000000	0.000000	0.000000	0.00	0.00	NaN	NaN	NaN	0.850392	NaN	NaN	NaN	NaN	2.381231
230MT	83	1	1	g	0.170000	0.040000	0.090000	2.440000	2.430000	2.46	2.43	g	1	1.277629	0.252549	0.902000	g	1	1	3.897402
230MT	84	0	1	g	0.265000	4.890000	0.000000	0.110000	0.000000	0.11	0.02	g	1	0.589329	0.889216	NaN	NaN	NaN	NaN	2.381447
230MT	85	0	1	g	0.265000	5.000000	0.000000	0.000000	0.000000	0.00	0.02	g	1	0.415122	0.887059	NaN	NaN	NaN	NaN	3.530969
230MT	86	0	0	r	0.215000	5.000000	0.000000	0.000000	0.000000	0.00	0.00	NaN	NaN	NaN	0.647255	NaN	NaN	NaN	NaN	3.180956
230MT	87	1	0	g	0.170000	0.230000	0.030000	2.450000	2.290000	2.45	2.29	NaN	NaN	NaN	0.320588	0.868000	g	NaN	1	2.914379
230MT	88	0	1	r	0.215000	5.000000	0.000000	0.000000	0.000000	0.02	0.00	r	1	0.816493	0.521569	NaN	NaN	NaN	NaN	3.081163
230MT	89	0	0	r	0.215000	5.000000	0.000000	0.000000	0.000000	0.00	0.00	NaN	NaN	NaN	0.927647	NaN	NaN	NaN	NaN	5.680249
230MT	91	0	0	r	0.215000	5.000000	0.000000	0.000000	0.000000	0.00	0.00	NaN	NaN	NaN	0.278235	NaN	NaN	NaN	NaN	4.613918
230MT	92	1	0	g	0.170000	0.560000	0.010000	2.390000	2.040000	2.39	2.04	NaN	NaN	NaN	0.200784	0.770000	g	NaN	1	2.880976
230MT	93	0	0	r	0.215000	5.000000	0.000000	0.000000	0.000000	0.00	0.00	NaN	NaN	NaN	0.491569	NaN	NaN	NaN	NaN	2.347826
230MT	94	0	1	g	0.215000	4.860000	0.000000	0.000000	0.140000	0.02	0.14	g	1	1.553792	0.260784	NaN	NaN	NaN	NaN	4.497129
230MT	97	1	0	g	0.220000	0.250000	0.110000	2.300000	2.340000	2.30	2.34	NaN	NaN	NaN	0.435686	0.850000	r	NaN	0	2.331405
230MT	99	1	0	r	0.220000	0.360000	0.190000	2.260000	2.190000	2.26	2.19	NaN	NaN	NaN	0.751765	0.788000	g	NaN	0	4.247417
230MT	100	0	1	g	0.165000	5.000000	0.000000	0.000000	0.000000	0.02	0.00	r	0	0.715089	0.745686	NaN	NaN	NaN	NaN	3.581019
230MT	101	0	0	g	0.215000	5.000000	0.000000	0.000000	0.000000	0.00	0.00	NaN	NaN	NaN	0.500392	NaN	NaN	NaN	NaN	3.680803
230MT	102	1	1	g	0.220000	0.390000	0.020000	2.500000	2.090000	2.50	2.11	r	0	1.651321	0.055686	0.738000	g	0	1	4.164147
230MT	103	1	1	r	0.270000	0.270000	0.060000	2.530000	2.140000	2.53	2.16	g	0	0.603069	0.667059	0.880000	g	1	0	3.664183
230MT	104	1	0	g	0.320000	0.270000	0.010000	2.390000	2.330000	2.39	2.33	NaN	NaN	NaN	0.560392	0.874000	g	NaN	1	2.781084
230MT	105	1	1	g	0.320000	0.290000	0.080000	2.590000	2.040000	2.59	2.06	g	1	0.355204	0.829216	0.726000	g	1	1	1.998137
230MT	107	0	1	g	0.215000	5.000000	0.000000	0.000000	0.000000	0.02	0.00	g	1	0.380080	0.905098	NaN	NaN	NaN	NaN	2.897735
230MT	108	1	0	r	0.320000	0.440000	0.000000	1.850000	2.710000	1.85	2.71	NaN	NaN	NaN	0.699804	0.708000	r	NaN	1	2.214673
230MT	109	0	0	r	0.215000	5.000000	0.000000	0.000000	0.000000	0.00	0.00	NaN	NaN	NaN	0.518039	NaN	NaN	NaN	NaN	3.264393
230MT	110	0	1	r	0.215000	5.000000	0.000000	0.000000	0.000000	0.00	0.02	r	1	0.654315	0.452157	NaN	NaN	NaN	NaN	2.914448
230MT	111	0	0	g	0.165000	5.000000	0.000000	0.000000	0.000000	0.00	0.00	NaN	NaN	NaN	0.981569	NaN	NaN	NaN	NaN	2.164673
230MT	112	0	0	g	0.165000	5.000000	0.000000	0.000000	0.000000	0.00	0.00	NaN	NaN	NaN	0.298431	NaN	NaN	NaN	NaN	2.614481
230MT	113	0	0	g	0.165000	5.000000	0.000000	0.000000	0.000000	0.00	0.00	NaN	NaN	NaN	0.261961	NaN	NaN	NaN	NaN	2.264663
230MT	114	1	1	r	0.320000	0.400000	0.000000	2.140000	2.460000	2.16	2.46	r	1	0.487354	0.850392	0.792000	r	1	1	2.931205
230MT	115	0	1	r	0.165000	5.000000	0.000000	0.000000	0.000000	0.00	0.02	g	0	0.490150	0.433725	NaN	NaN	NaN	NaN	2.631136
230MT	116	1	0	r	0.270000	0.410000	0.160000	2.060000	2.370000	2.06	2.37	NaN	NaN	NaN	0.764706	0.824000	r	NaN	1	2.764454
230MT	117	0	1	r	0.215000	5.000000	0.000000	0.000000	0.000000	0.00	0.02	g	0	0.506426	0.567647	NaN	NaN	NaN	NaN	3.031134
230MT	118	1	1	r	0.270000	0.130000	0.030000	2.400000	2.440000	2.40	2.61	g	0	1.031155	0.198824	0.888000	r	0	1	6.213411
230MT	119	1	1	r	0.320000	0.400000	0.020000	2.030000	2.550000	2.05	2.55	r	1	0.759362	0.665882	0.682000	r	1	1	3.680930
230MT	120	0	1	r	0.265000	4.710000	0.000000	0.290000	0.000000	0.29	0.02	r	1	0.412268	0.781373	NaN	NaN	NaN	NaN	1.931463
230MT	121	1	1	g	0.320000	0.740000	0.110000	2.250000	1.900000	2.25	1.92	g	1	0.337119	0.855098	0.652000	g	1	1	2.697686
230MT	122	1	1	g	0.270000	0.240000	0.140000	2.600000	2.020000	2.60	2.04	g	1	0.406387	0.734118	0.694000	g	1	1	3.764258
230MT	123	1	1	r	0.270000	0.400000	0.250000	1.460000	2.890000	1.48	2.89	r	1	0.476475	0.340196	0.766000	r	1	1	1.998065
230MT	124	0	0	r	0.265000	5.000000	0.000000	0.000000	0.000000	0.00	0.00	NaN	NaN	NaN	0.427255	NaN	NaN	NaN	NaN	1.914813
230MT	125	0	1	g	0.265000	5.000000	0.000000	0.000000	0.000000	0.02	0.00	g	1	0.529542	0.289608	NaN	NaN	NaN	NaN	2.031366
230MT	126	0	0	r	0.215000	5.000000	0.000000	0.000000	0.000000	0.00	0.00	NaN	NaN	NaN	0.842941	NaN	NaN	NaN	NaN	2.847672
230MT	127	0	1	g	0.215000	5.000000	0.000000	0.000000	0.000000	0.02	0.00	g	1	0.755748	0.196863	NaN	NaN	NaN	NaN	3.397708
230MT	128	0	1	g	0.215000	5.000000	0.000000	0.000000	0.000000	0.02	0.00	g	1	0.401932	0.565882	NaN	NaN	NaN	NaN	3.647583
230MT	129	1	1	r	0.220000	0.080000	0.150000	2.170000	2.600000	2.17	2.62	r	1	0.704852	0.343922	0.830000	r	1	1	2.347906
230MT	130	0	1	r	0.165000	4.880000	0.000000	0.000000	0.120000	0.00	0.14	r	1	0.445309	0.955882	NaN	NaN	NaN	NaN	3.347606
230MT	131	1	1	g	0.220000	0.320000	0.030000	2.400000	2.250000	2.40	2.27	g	1	1.780770	0.037059	0.772000	g	1	1	4.947062
230MT	132	0	0	g	0.165000	5.000000	0.000000	0.000000	0.000000	0.00	0.00	NaN	NaN	NaN	0.708039	NaN	NaN	NaN	NaN	2.331335
230MT	133	0	0	r	0.165000	5.000000	0.000000	0.000000	0.000000	0.00	0.00	NaN	NaN	NaN	0.379216	NaN	NaN	NaN	NaN	2.514480
230MT	134	1	1	g	0.170000	0.420000	0.040000	2.660000	1.880000	2.66	2.03	r	0	0.601010	0.465490	0.770000	g	0	1	3.514307
230MT	135	1	0	g	0.220000	0.170000	0.080000	2.240000	2.510000	2.24	2.51	NaN	NaN	NaN	0.376863	0.784000	r	NaN	0	2.914446
230MT	136	1	0	r	0.220000	0.310000	0.060000	2.410000	2.220000	2.41	2.22	NaN	NaN	NaN	0.439608	0.908000	g	NaN	0	2.964407
230MT	137	0	0	g	0.165000	5.000000	0.000000	0.000000	0.000000	0.00	0.00	NaN	NaN	NaN	0.689804	NaN	NaN	NaN	NaN	2.897647
230MT	138	0	1	r	0.165000	5.000000	0.000000	0.000000	0.000000	0.00	0.02	g	0	0.714080	0.298627	NaN	NaN	NaN	NaN	3.131061
230MT	139	1	0	r	0.220000	0.320000	0.090000	1.840000	2.750000	1.84	2.75	NaN	NaN	NaN	0.497059	0.774000	r	NaN	1	2.947794
230MT	140	1	0	r	0.220000	0.170000	0.360000	2.270000	2.200000	2.27	2.20	NaN	NaN	NaN	0.724314	0.736000	g	NaN	0	3.430916
230MT	141	0	0	g	0.215000	4.290000	0.000000	0.530000	0.180000	0.53	0.18	NaN	NaN	NaN	0.178235	NaN	NaN	NaN	NaN	3.697531
230MT	142	0	1	r	0.215000	5.000000	0.000000	0.000000	0.000000	0.00	0.02	r	1	0.518513	0.363137	NaN	NaN	NaN	NaN	2.347971
230MT	143	1	0	r	0.220000	0.460000	0.060000	2.170000	2.310000	2.17	2.31	NaN	NaN	NaN	0.086863	0.872000	r	NaN	1	2.631232
230MT	144	1	0	g	0.220000	0.190000	0.110000	2.190000	2.510000	2.19	2.51	NaN	NaN	NaN	0.430588	0.830000	r	NaN	0	4.630502
230MT	145	0	1	g	0.215000	5.000000	0.000000	0.000000	0.000000	0.02	0.00	r	0	0.412029	0.545882	NaN	NaN	NaN	NaN	2.564358
230MT	146	1	1	g	0.220000	0.330000	0.020000	1.900000	2.750000	1.92	2.75	g	1	0.267258	0.679804	0.834000	r	0	0	2.298192
230MT	147	1	1	r	0.220000	0.170000	0.020000	2.270000	2.540000	2.27	2.56	g	0	0.366350	0.761961	0.812000	r	0	1	2.131486
230MT	148	0	1	r	0.265000	5.000000	0.000000	0.000000	0.000000	0.00	0.02	g	0	0.355999	0.551765	NaN	NaN	NaN	NaN	2.781165
230MT	149	1	0	g	0.270000	0.400000	0.000000	2.480000	2.120000	2.48	2.12	NaN	NaN	NaN	0.905098	0.748000	g	NaN	1	2.098126
230MT	150	1	1	r	0.270000	0.430000	0.120000	2.410000	2.040000	2.43	2.04	g	0	0.554104	0.300000	0.738000	g	1	0	3.697426
230MT	151	0	1	g	0.315000	5.000000	0.000000	0.000000	0.000000	0.02	0.00	g	1	0.956390	0.149020	NaN	NaN	NaN	NaN	3.714138
230MT	152	0	0	r	0.315000	5.000000	0.000000	0.000000	0.000000	0.00	0.00	NaN	NaN	NaN	0.917255	NaN	NaN	NaN	NaN	1.848117
230MT	153	1	1	r	0.320000	0.380000	0.140000	2.290000	2.190000	2.29	2.21	g	0	0.990207	0.009020	0.862000	g	1	0	2.947885
230MT	154	0	0	r	0.315000	4.800000	0.000000	0.200000	0.000000	0.20	0.00	NaN	NaN	NaN	0.145098	NaN	NaN	NaN	NaN	6.096741
230MT	155	1	0	r	0.370000	0.020000	0.080000	1.890000	3.010000	1.89	3.01	NaN	NaN	NaN	0.882549	0.768000	r	NaN	1	2.264444
230MT	156	0	1	g	0.315000	4.340000	0.000000	0.590000	0.070000	0.59	0.09	g	1	0.583279	0.895490	NaN	NaN	NaN	NaN	2.331282
230MT	157	1	0	g	0.370000	0.340000	0.230000	2.270000	2.160000	2.27	2.16	NaN	NaN	NaN	0.717059	0.868000	g	NaN	1	2.098144
230MT	158	1	0	g	0.370000	0.020000	0.130000	2.300000	2.550000	2.33	2.55	NaN	NaN	NaN	0.722745	0.876000	r	NaN	0	3.814066
230MT	159	0	1	r	0.265000	5.000000	0.000000	0.000000	0.000000	0.02	0.00	r	1	0.459519	0.691961	NaN	NaN	NaN	NaN	2.947803
230MT	160	1	1	r	0.370000	0.420000	0.250000	1.820000	2.510000	1.84	2.51	r	1	1.426834	0.351373	0.692000	r	1	1	4.514043
230MT	161	0	0	r	0.265000	5.000000	0.000000	0.000000	0.000000	0.00	0.00	NaN	NaN	NaN	0.673922	NaN	NaN	NaN	NaN	4.080743
230MT	162	0	0	g	0.265000	5.000000	0.000000	0.000000	0.000000	0.00	0.00	NaN	NaN	NaN	0.346275	NaN	NaN	NaN	NaN	5.613496
230MT	163	0	0	r	0.265000	5.000000	0.000000	0.000000	0.000000	0.00	0.00	NaN	NaN	NaN	0.635490	NaN	NaN	NaN	NaN	5.330246
230MT	164	0	0	g	0.265000	5.000000	0.000000	0.000000	0.000000	0.00	0.00	NaN	NaN	NaN	0.358627	NaN	NaN	NaN	NaN	4.730445
230MT	165	0	1	g	0.265000	5.000000	0.000000	0.000000	0.000000	0.00	0.02	g	1	0.328798	0.819608	NaN	NaN	NaN	NaN	3.014344
230MT	166	1	0	r	0.370000	0.340000	0.120000	1.900000	2.640000	1.90	2.64	NaN	NaN	NaN	0.962941	0.682000	r	NaN	1	3.230968
230MT	167	1	0	g	0.370000	0.680000	0.030000	2.310000	1.980000	2.31	1.98	NaN	NaN	NaN	0.750980	0.704000	g	NaN	1	2.648000
230MT	168	1	1	g	0.370000	0.210000	0.090000	2.410000	2.290000	2.43	2.29	g	1	0.582880	0.596471	0.878000	g	1	1	2.347870
230MT	169	1	1	g	0.320000	0.320000	0.060000	2.500000	2.120000	2.50	2.14	g	1	0.490176	0.758235	0.786000	g	1	1	2.747739
230MT	170	1	0	r	0.320000	0.260000	0.160000	1.960000	2.620000	1.96	2.62	NaN	NaN	NaN	0.738627	0.744000	r	NaN	1	2.147934
230MT	171	0	1	r	0.215000	4.810000	0.000000	0.190000	0.000000	0.19	0.02	r	1	0.387550	0.804510	NaN	NaN	NaN	NaN	3.580929
230MT	172	0	0	r	0.215000	5.000000	0.000000	0.000000	0.000000	0.00	0.00	NaN	NaN	NaN	0.635294	NaN	NaN	NaN	NaN	3.847413
230MT	173	0	0	r	0.215000	5.000000	0.000000	0.000000	0.000000	0.00	0.00	NaN	NaN	NaN	0.170000	NaN	NaN	NaN	NaN	5.330272
230MT	174	0	1	g	0.215000	5.000000	0.000000	0.000000	0.000000	0.02	0.00	r	0	1.602411	0.378039	NaN	NaN	NaN	NaN	4.930558
230MT	175	0	0	r	0.265000	5.000000	0.000000	0.000000	0.000000	0.00	0.00	NaN	NaN	NaN	0.556275	NaN	NaN	NaN	NaN	5.463538
230MT	176	1	0	g	0.320000	0.640000	0.190000	1.940000	2.230000	1.94	2.23	NaN	NaN	NaN	0.539608	0.798000	r	NaN	0	2.581226
230MT	177	0	1	g	0.265000	4.880000	0.000000	0.120000	0.000000	0.12	0.02	r	0	4.264141	0.246078	NaN	NaN	NaN	NaN	10.861746
230MT	178	1	0	g	0.320000	0.470000	0.000000	2.790000	1.740000	2.79	1.74	NaN	NaN	NaN	0.785490	0.706000	g	NaN	1	2.281292
230MT	179	1	1	r	0.320000	0.780000	0.050000	1.930000	2.240000	1.95	2.24	r	1	3.271004	0.400392	0.626000	r	1	1	8.362397
230MT	180	0	1	g	0.315000	5.000000	0.000000	0.000000	0.000000	0.02	0.00	g	1	1.179265	0.049412	NaN	NaN	NaN	NaN	5.113786
230MT	181	1	1	r	0.270000	0.400000	0.060000	2.440000	2.100000	2.44	2.12	g	0	2.095251	0.153725	0.852000	g	1	0	4.247298
230MT	182	1	0	g	0.320000	0.140000	0.000000	2.090000	2.770000	2.09	2.77	NaN	NaN	NaN	0.030588	0.952000	r	NaN	0	10.245458
230MT	183	1	1	g	0.320000	0.290000	0.050000	2.770000	1.890000	2.77	1.91	g	1	0.368771	0.820784	0.784000	g	1	1	2.397906
230MT	184	0	0	r	0.315000	4.410000	0.000000	0.000000	0.590000	0.00	0.59	NaN	NaN	NaN	0.807255	NaN	NaN	NaN	NaN	2.131470
230MT	185	1	1	r	0.320000	0.580000	0.080000	1.920000	2.420000	1.92	2.44	r	1	0.396642	0.630196	0.754000	r	1	1	2.231043
230MT	186	0	1	r	0.315000	5.000000	0.000000	0.000000	0.000000	0.02	0.00	r	1	0.511645	0.410588	NaN	NaN	NaN	NaN	2.864360
230MT	188	0	1	r	0.265000	5.000000	0.000000	0.000000	0.000000	0.02	0.00	r	1	0.668493	0.681961	NaN	NaN	NaN	NaN	3.397614
230MT	189	0	0	g	0.265000	5.000000	0.000000	0.000000	0.000000	0.00	0.00	NaN	NaN	NaN	0.616471	NaN	NaN	NaN	NaN	3.230918
230MT	190	1	1	g	0.270000	0.370000	0.110000	2.400000	2.120000	2.42	2.12	g	1	0.525092	0.558235	0.832000	g	1	1	3.880777
230MT	191	1	0	g	0.270000	0.060000	0.200000	2.140000	2.600000	2.14	2.60	NaN	NaN	NaN	0.682157	0.894000	r	NaN	0	3.447647
230MT	192	0	0	g	0.265000	4.140000	0.000000	0.860000	0.000000	0.86	0.00	NaN	NaN	NaN	0.453529	NaN	NaN	NaN	NaN	6.329841
230MT	193	1	0	r	0.270000	0.520000	0.310000	2.080000	2.090000	2.08	2.09	NaN	NaN	NaN	0.698627	0.738000	r	NaN	1	2.081524
230MT	194	1	0	r	0.270000	0.240000	0.210000	1.860000	2.690000	1.86	2.69	NaN	NaN	NaN	0.740784	0.752000	r	NaN	1	2.064555
230MT	195	0	1	r	0.265000	4.890000	0.000000	0.000000	0.110000	0.02	0.11	r	1	0.475553	0.743529	NaN	NaN	NaN	NaN	2.431404
230MT	196	0	0	r	0.215000	5.000000	0.000000	0.000000	0.000000	0.00	0.00	NaN	NaN	NaN	0.441373	NaN	NaN	NaN	NaN	2.297848
230MT	197	0	0	g	0.215000	5.000000	0.000000	0.000000	0.000000	0.00	0.00	NaN	NaN	NaN	0.436078	NaN	NaN	NaN	NaN	3.797356
230MT	199	1	1	g	0.220000	0.440000	0.220000	2.460000	1.880000	2.46	1.90	g	1	1.617070	0.391373	0.708000	g	1	1	4.180683
230MT	200	1	0	r	0.220000	0.260000	0.230000	2.590000	1.920000	2.59	1.92	NaN	NaN	NaN	0.264118	0.788000	g	NaN	0	6.096826
230MT	201	1	0	g	0.220000	0.240000	0.190000	2.400000	2.170000	2.40	2.17	NaN	NaN	NaN	0.487255	0.766000	g	NaN	1	2.947857
230MT	202	0	1	g	0.215000	4.540000	0.000000	0.460000	0.000000	0.46	0.02	g	1	0.310393	0.628824	NaN	NaN	NaN	NaN	2.381337
230MT	203	0	0	g	0.215000	5.000000	0.000000	0.000000	0.000000	0.00	0.00	NaN	NaN	NaN	0.651373	NaN	NaN	NaN	NaN	2.581370
230MT	204	0	0	g	0.215000	5.000000	0.000000	0.000000	0.000000	0.00	0.00	NaN	NaN	NaN	0.059216	NaN	NaN	NaN	NaN	3.447658
230MT	205	0	0	g	0.215000	5.000000	0.000000	0.000000	0.000000	0.00	0.00	NaN	NaN	NaN	0.837059	NaN	NaN	NaN	NaN	3.164259
230MT	206	0	1	r	0.215000	5.000000	0.000000	0.000000	0.000000	0.00	0.02	g	0	0.693898	0.449216	NaN	NaN	NaN	NaN	3.547572
230MT	207	1	0	g	0.220000	0.280000	0.100000	2.210000	2.410000	2.21	2.41	NaN	NaN	NaN	0.924118	0.894000	r	NaN	0	2.597955
230MT	208	1	1	r	0.220000	0.320000	0.080000	2.370000	2.230000	2.37	2.25	g	0	0.871007	0.441961	0.884000	g	1	0	3.497661
230MT	209	0	0	g	0.265000	5.000000	0.000000	0.000000	0.000000	0.00	0.00	NaN	NaN	NaN	0.652353	NaN	NaN	NaN	NaN	2.631078
230MT	210	1	1	r	0.270000	0.470000	0.120000	1.960000	2.450000	1.96	2.47	r	1	0.700078	0.582745	0.794000	r	1	1	2.731359
230MT	211	0	1	r	0.265000	4.890000	0.000000	0.000000	0.110000	0.02	0.11	r	1	0.286625	0.610980	NaN	NaN	NaN	NaN	2.231346
230MT	212	1	1	r	0.270000	0.270000	0.330000	2.100000	2.300000	2.10	2.37	r	1	0.429012	0.366078	0.834000	r	1	1	2.464527
230MT	213	1	0	g	0.220000	0.290000	0.150000	2.260000	2.300000	2.32	2.30	NaN	NaN	NaN	0.442353	0.858000	g	NaN	1	4.930528
230MT	214	0	1	r	0.265000	4.900000	0.000000	0.000000	0.100000	0.02	0.10	r	1	0.820091	0.068627	NaN	NaN	NaN	NaN	3.097713
230MT	215	0	1	r	0.215000	5.000000	0.000000	0.000000	0.000000	0.02	0.00	r	1	0.791222	0.608627	NaN	NaN	NaN	NaN	2.397961
230MT	216	1	1	g	0.220000	0.350000	0.000000	2.490000	2.160000	2.51	2.16	g	1	0.513534	0.237647	0.832000	g	1	1	3.414435
230MT	217	1	0	r	0.220000	0.740000	0.210000	2.330000	1.720000	2.33	1.72	NaN	NaN	NaN	0.272157	0.776000	g	NaN	0	2.414442
230MT	218	1	0	g	0.220000	0.290000	0.120000	2.790000	1.800000	2.79	1.80	NaN	NaN	NaN	0.768039	0.730000	g	NaN	1	2.298049
230MT	219	1	1	r	0.220000	0.040000	0.150000	2.510000	2.300000	2.51	2.32	r	1	0.530961	0.649804	0.922000	g	0	0	3.614033
230MT	221	0	0	g	0.215000	4.820000	0.000000	0.180000	0.000000	0.18	0.00	NaN	NaN	NaN	0.601176	NaN	NaN	NaN	NaN	2.547850
230MT	222	0	0	g	0.215000	5.000000	0.000000	0.000000	0.000000	0.00	0.00	NaN	NaN	NaN	0.412745	NaN	NaN	NaN	NaN	3.014278
230MT	223	0	0	r	0.215000	4.820000	0.000000	0.180000	0.000000	0.18	0.00	NaN	NaN	NaN	0.024314	NaN	NaN	NaN	NaN	3.430978
230MT	224	1	1	r	0.220000	0.330000	0.050000	1.890000	2.730000	1.89	2.75	r	1	0.410244	0.884706	0.786000	r	1	1	3.580864
230MT	225	0	1	r	0.215000	5.000000	0.000000	0.000000	0.000000	0.02	0.00	r	1	0.391667	0.760000	NaN	NaN	NaN	NaN	1.964771
230MT	226	0	0	r	0.165000	5.000000	0.000000	0.000000	0.000000	0.00	0.00	NaN	NaN	NaN	0.480392	NaN	NaN	NaN	NaN	3.914061
230MT	227	0	1	r	0.165000	5.000000	0.000000	0.000000	0.000000	0.02	0.00	r	1	0.952107	0.227647	NaN	NaN	NaN	NaN	2.647822
230MT	228	1	1	r	0.220000	0.370000	0.060000	2.160000	2.410000	2.16	2.43	g	0	1.538454	0.049216	0.830000	r	0	1	7.562847
230MT	229	1	0	g	0.270000	0.120000	0.030000	2.630000	2.220000	2.63	2.22	NaN	NaN	NaN	0.713922	0.684000	g	NaN	1	2.447952
230MT	230	1	0	g	0.270000	0.310000	0.040000	2.190000	2.460000	2.19	2.46	NaN	NaN	NaN	1.000000	0.798000	r	NaN	0	2.381213
230MT	231	0	1	g	0.165000	5.000000	0.000000	0.000000	0.000000	0.02	0.00	r	0	1.035023	0.357647	NaN	NaN	NaN	NaN	3.297617
230MT	232	0	1	r	0.215000	5.000000	0.000000	0.000000	0.000000	0.02	0.00	r	1	0.289613	0.728235	NaN	NaN	NaN	NaN	2.131472
230MT	233	1	0	g	0.270000	0.340000	0.070000	2.650000	1.940000	2.65	1.94	NaN	NaN	NaN	0.674902	0.746000	g	NaN	1	1.798120
230MT	234	0	1	g	0.215000	4.670000	0.000000	0.330000	0.000000	0.33	0.02	g	1	0.420702	0.797255	NaN	NaN	NaN	NaN	2.247914
230MT	235	0	0	r	0.165000	4.880000	0.000000	0.000000	0.120000	0.00	0.12	NaN	NaN	NaN	0.436275	NaN	NaN	NaN	NaN	2.964459
230MT	236	0	0	g	0.165000	5.000000	0.000000	0.000000	0.000000	0.00	0.00	NaN	NaN	NaN	0.665686	NaN	NaN	NaN	NaN	3.714222
230MT	237	1	0	r	0.270000	0.180000	0.060000	2.360000	2.400000	2.36	2.40	NaN	NaN	NaN	0.800392	0.818000	r	NaN	1	2.548091
230MT	238	1	1	r	0.270000	0.270000	0.080000	1.590000	3.060000	1.67	3.06	r	1	2.785263	0.396275	0.790000	r	1	1	5.846796
230MT	239	0	1	g	0.165000	5.000000	0.000000	0.000000	0.000000	0.02	0.00	g	1	0.906089	0.217647	NaN	NaN	NaN	NaN	3.080974
230MT	240	1	1	g	0.270000	0.060000	0.180000	1.940000	2.820000	1.96	2.82	r	0	1.294705	0.220196	0.892000	r	1	0	4.563860
301ER	1	1	0	r	0.250000	0.420000	0.010000	2.140000	2.430000	2.14	2.46	NaN	NaN	NaN	0.749216	0.742000	r	NaN	1	2.889483
301ER	2	1	0	g	0.250000	0.510000	0.000000	2.280000	2.210000	2.29	2.21	NaN	NaN	NaN	0.638824	0.724000	g	NaN	1	3.329891
301ER	3	0	0	g	0.125000	5.000000	0.000000	0.000000	0.000000	0.00	0.00	NaN	NaN	NaN	0.365686	NaN	NaN	NaN	NaN	2.897389
301ER	4	1	1	g	0.250000	0.480000	0.000000	2.320000	2.200000	2.34	2.20	g	1	0.536230	0.859020	0.712000	g	1	1	3.746724
301ER	5	0	0	r	0.125000	5.000000	0.000000	0.000000	0.000000	0.00	0.00	NaN	NaN	NaN	0.436863	NaN	NaN	NaN	NaN	5.544575
301ER	6	0	1	r	0.125000	5.000000	0.000000	0.000000	0.000000	0.02	0.00	g	0	0.415683	0.020196	NaN	NaN	NaN	NaN	4.080448
301ER	7	0	0	r	0.175000	5.000000	0.000000	0.000000	0.000000	0.00	0.00	NaN	NaN	NaN	0.247059	NaN	NaN	NaN	NaN	3.014220
301ER	8	1	1	r	0.250000	0.560000	0.000000	1.900000	2.540000	1.92	2.54	g	0	1.449412	0.274706	0.604000	r	0	1	6.246576
301ER	9	0	1	r	0.175000	5.000000	0.000000	0.000000	0.000000	0.02	0.00	r	1	0.627911	0.513725	NaN	NaN	NaN	NaN	5.263351
301ER	10	0	0	r	0.175000	5.000000	0.000000	0.000000	0.000000	0.00	0.00	NaN	NaN	NaN	0.501961	NaN	NaN	NaN	NaN	3.314295
301ER	11	1	0	r	0.300000	0.750000	0.000000	1.900000	2.350000	1.90	2.35	NaN	NaN	NaN	1.000000	0.692000	r	NaN	1	2.314514
301ER	12	1	0	g	0.300000	0.620000	0.000000	2.490000	1.890000	2.49	1.89	NaN	NaN	NaN	0.689020	0.604000	g	NaN	1	4.647141
301ER	13	0	0	g	0.175000	5.000000	0.000000	0.000000	0.000000	0.00	0.00	NaN	NaN	NaN	0.379020	NaN	NaN	NaN	NaN	2.931134
301ER	14	1	1	g	0.300000	0.710000	0.000000	2.370000	1.920000	2.37	1.94	g	1	0.667565	0.602745	0.594000	g	1	1	3.713963
301ER	15	1	1	r	0.300000	0.540000	0.020000	1.910000	2.530000	1.91	2.55	r	1	0.424587	0.786078	0.708000	r	1	1	2.781089
301ER	16	0	1	g	0.175000	5.000000	0.000000	0.000000	0.000000	0.00	0.02	r	0	2.569978	0.006078	NaN	NaN	NaN	NaN	5.530074
301ER	17	0	1	g	0.225000	5.000000	0.000000	0.000000	0.000000	0.02	0.00	g	1	0.902057	1.000000	NaN	NaN	NaN	NaN	3.930604
301ER	18	0	1	g	0.225000	5.000000	0.000000	0.000000	0.000000	0.00	0.02	g	1	1.265006	0.696667	NaN	NaN	NaN	NaN	4.330557
301ER	19	1	0	g	0.250000	0.590000	0.000000	2.310000	2.100000	2.31	2.10	NaN	NaN	NaN	0.791765	0.732000	g	NaN	1	2.531154
301ER	20	1	1	g	0.250000	0.740000	0.000000	2.300000	1.960000	2.30	1.98	r	0	1.305196	0.292745	0.612000	g	0	1	4.047220
301ER	21	0	1	r	0.175000	5.000000	0.000000	0.000000	0.000000	0.00	0.02	g	0	2.042928	0.000196	NaN	NaN	NaN	NaN	4.380634
301ER	22	1	0	g	0.300000	0.440000	0.000000	2.380000	2.180000	2.38	2.18	NaN	NaN	NaN	0.643922	0.754000	g	NaN	1	2.347875
301ER	23	1	1	r	0.300000	0.630000	0.000000	1.960000	2.410000	1.96	2.43	r	1	0.535794	0.672157	0.734000	r	1	1	2.730937
301ER	24	0	0	r	0.225000	5.000000	0.000000	0.000000	0.000000	0.00	0.00	NaN	NaN	NaN	0.088627	NaN	NaN	NaN	NaN	4.713683
301ER	25	1	1	g	0.300000	0.880000	0.010000	2.390000	1.720000	2.39	1.74	g	1	0.336566	0.806667	0.524000	g	1	1	2.897725
301ER	26	0	0	r	0.225000	4.690000	0.000000	0.310000	0.000000	0.31	0.00	NaN	NaN	NaN	0.853922	NaN	NaN	NaN	NaN	2.897741
301ER	28	1	1	g	0.250000	0.760000	0.000000	2.380000	1.860000	2.40	1.86	g	1	0.595485	0.735686	0.658000	g	1	1	3.197773
301ER	29	0	1	g	0.225000	5.000000	0.000000	0.000000	0.000000	0.02	0.00	g	1	0.486196	0.714118	NaN	NaN	NaN	NaN	3.630762
301ER	30	1	0	r	0.200000	0.320000	0.000000	2.090000	2.590000	2.09	2.59	NaN	NaN	NaN	0.248431	0.706000	r	NaN	1	2.980991
301ER	31	0	0	r	0.225000	5.000000	0.000000	0.000000	0.000000	0.00	0.00	NaN	NaN	NaN	0.313922	NaN	NaN	NaN	NaN	6.829779
301ER	32	1	0	g	0.200000	0.630000	0.000000	2.440000	1.930000	2.44	1.93	NaN	NaN	NaN	0.697647	0.636000	g	NaN	1	3.064261
301ER	33	1	0	g	0.200000	0.440000	0.000000	2.600000	1.960000	2.60	1.96	NaN	NaN	NaN	0.449608	0.668000	g	NaN	1	3.780662
301ER	34	0	0	r	0.225000	5.000000	0.000000	0.000000	0.000000	0.00	0.00	NaN	NaN	NaN	0.209020	NaN	NaN	NaN	NaN	3.364309
301ER	35	0	0	g	0.225000	5.000000	0.000000	0.000000	0.000000	0.00	0.00	NaN	NaN	NaN	0.596667	NaN	NaN	NaN	NaN	4.547065
301ER	36	0	1	g	0.225000	5.000000	0.000000	0.000000	0.000000	0.00	0.02	r	0	1.962152	0.087059	NaN	NaN	NaN	NaN	4.114048
301ER	38	0	1	r	0.275000	5.000000	0.000000	0.000000	0.000000	0.00	0.02	r	1	0.541146	0.666471	NaN	NaN	NaN	NaN	2.964299
301ER	39	0	1	g	0.275000	5.000000	0.000000	0.000000	0.000000	0.02	0.00	g	1	0.415135	0.553137	NaN	NaN	NaN	NaN	2.747788
301ER	40	1	0	r	0.200000	0.510000	0.000000	2.100000	2.390000	2.10	2.39	NaN	NaN	NaN	0.425294	0.706000	r	NaN	1	3.181003
301ER	41	0	0	g	0.225000	5.000000	0.000000	0.000000	0.000000	0.00	0.00	NaN	NaN	NaN	0.000000	NaN	NaN	NaN	NaN	4.413879
301ER	42	0	0	r	0.225000	5.000000	0.000000	0.000000	0.000000	0.00	0.00	NaN	NaN	NaN	0.711961	NaN	NaN	NaN	NaN	1.914596
301ER	44	0	1	r	0.225000	5.000000	0.000000	0.000000	0.000000	0.02	0.00	g	0	0.419073	0.697059	NaN	NaN	NaN	NaN	2.731210
301ER	45	1	1	r	0.200000	0.520000	0.000000	1.920000	2.560000	1.94	2.56	r	1	0.667497	0.782745	0.620000	r	1	1	2.514606
301ER	46	0	1	g	0.275000	5.000000	0.000000	0.000000	0.000000	0.00	0.02	g	1	0.745320	0.674510	NaN	NaN	NaN	NaN	2.681146
301ER	47	1	0	r	0.150000	0.320000	0.000000	2.300000	2.380000	2.30	2.38	NaN	NaN	NaN	0.394314	0.764000	r	NaN	1	3.747403
301ER	48	1	1	g	0.150000	0.470000	0.000000	2.510000	2.020000	2.51	2.04	r	0	1.107342	0.166471	0.668000	g	0	1	3.314305
301ER	49	1	0	g	0.200000	0.580000	0.010000	2.380000	2.030000	2.38	2.03	NaN	NaN	NaN	0.098431	0.600000	g	NaN	1	3.430909
301ER	50	0	0	r	0.275000	5.000000	0.000000	0.000000	0.000000	0.00	0.00	NaN	NaN	NaN	1.000000	NaN	NaN	NaN	NaN	1.897911
301ER	51	1	1	g	0.200000	0.500000	0.000000	2.520000	1.980000	2.52	2.00	g	1	0.566153	0.623333	0.652000	g	1	1	2.697737
301ER	52	0	0	g	0.275000	5.000000	0.000000	0.000000	0.000000	0.00	0.00	NaN	NaN	NaN	0.440392	NaN	NaN	NaN	NaN	5.046934
301ER	53	1	0	g	0.200000	0.330000	0.000000	2.690000	1.980000	2.69	1.98	NaN	NaN	NaN	0.356275	0.658000	g	NaN	1	3.164396
301ER	54	0	1	g	0.275000	5.000000	0.000000	0.000000	0.000000	0.02	0.00	g	1	0.370504	0.794706	NaN	NaN	NaN	NaN	2.480947
301ER	55	1	0	g	0.200000	0.330000	0.030000	2.760000	1.880000	2.76	1.88	NaN	NaN	NaN	0.043333	0.672000	g	NaN	1	2.481262
301ER	56	1	0	r	0.200000	0.410000	0.000000	2.240000	2.350000	2.24	2.35	NaN	NaN	NaN	0.426471	0.612000	r	NaN	1	2.431109
301ER	57	0	1	r	0.225000	5.000000	0.000000	0.000000	0.000000	0.00	0.02	r	1	0.365932	0.766863	NaN	NaN	NaN	NaN	2.447584
301ER	58	0	0	r	0.225000	5.000000	0.000000	0.000000	0.000000	0.00	0.00	NaN	NaN	NaN	0.634510	NaN	NaN	NaN	NaN	2.264438
301ER	59	1	0	r	0.200000	0.380000	0.000000	2.120000	2.500000	2.12	2.50	NaN	NaN	NaN	0.279412	0.680000	r	NaN	1	2.431329
301ER	60	0	0	r	0.225000	5.000000	0.000000	0.000000	0.000000	0.00	0.00	NaN	NaN	NaN	0.004510	NaN	NaN	NaN	NaN	4.613745
301ER	62	0	1	r	0.225000	5.000000	0.000000	0.000000	0.000000	0.02	0.00	g	0	0.394228	0.512941	NaN	NaN	NaN	NaN	2.481122
301ER	63	0	0	g	0.275000	5.000000	0.000000	0.000000	0.000000	0.00	0.00	NaN	NaN	NaN	0.778431	NaN	NaN	NaN	NaN	2.681042
301ER	64	0	0	g	0.275000	5.000000	0.000000	0.000000	0.000000	0.00	0.00	NaN	NaN	NaN	1.000000	NaN	NaN	NaN	NaN	2.797872
301ER	65	1	1	r	0.150000	0.480000	0.000000	2.040000	2.480000	2.06	2.48	g	0	0.985951	0.650588	0.648000	r	0	1	2.764402
301ER	66	0	1	r	0.275000	5.000000	0.000000	0.000000	0.000000	0.00	0.02	r	1	0.451713	0.852549	NaN	NaN	NaN	NaN	2.147896
301ER	68	1	0	r	0.200000	0.490000	0.000000	2.010000	2.500000	2.01	2.50	NaN	NaN	NaN	0.283333	0.662000	r	NaN	1	3.230914
301ER	69	0	1	g	0.275000	5.000000	0.000000	0.000000	0.000000	0.02	0.00	g	1	2.966684	0.000000	NaN	NaN	NaN	NaN	5.113533
301ER	70	1	1	g	0.200000	0.460000	0.000000	2.360000	2.180000	2.38	2.18	g	1	0.375437	0.654510	0.724000	g	1	1	2.414538
301ER	71	1	1	g	0.150000	0.680000	0.000000	2.330000	1.990000	2.33	2.01	r	0	0.595176	0.668824	0.618000	g	0	1	3.381024
301ER	72	0	1	r	0.225000	5.000000	0.000000	0.000000	0.000000	0.02	0.00	g	0	0.697974	0.485098	NaN	NaN	NaN	NaN	3.114210
301ER	73	1	1	r	0.200000	0.340000	0.010000	2.020000	2.630000	2.04	2.63	g	0	0.409942	0.643529	0.666000	r	0	1	2.297917
301ER	74	1	1	r	0.250000	0.580000	0.000000	2.000000	2.420000	2.00	2.44	r	1	0.748295	0.847255	0.686000	r	1	1	3.297510
301ER	75	1	0	r	0.250000	0.650000	0.000000	1.790000	2.560000	1.79	2.56	NaN	NaN	NaN	0.652549	0.648000	r	NaN	1	2.697832
301ER	76	1	1	r	0.250000	0.530000	0.000000	1.910000	2.560000	1.93	2.56	r	1	0.400246	0.615686	0.614000	r	1	1	2.364551
301ER	77	0	1	r	0.275000	4.900000	0.000000	0.000000	0.100000	0.02	0.10	r	1	0.603368	0.477647	NaN	NaN	NaN	NaN	2.897725
301ER	78	1	0	g	0.200000	0.510000	0.000000	2.670000	1.820000	2.67	1.82	NaN	NaN	NaN	0.523725	0.620000	g	NaN	1	2.714397
301ER	79	0	1	r	0.275000	4.510000	0.000000	0.490000	0.000000	0.49	0.02	r	1	0.511997	0.714510	NaN	NaN	NaN	NaN	2.714376
301ER	80	0	1	g	0.225000	5.000000	0.000000	0.000000	0.000000	0.02	0.00	g	1	0.539874	0.235882	NaN	NaN	NaN	NaN	2.747738
301ER	81	0	1	r	0.225000	5.000000	0.000000	0.000000	0.000000	0.00	0.02	g	0	0.363222	0.791569	NaN	NaN	NaN	NaN	2.064761
301ER	82	1	1	g	0.200000	0.450000	0.000000	2.580000	1.970000	2.58	1.99	r	0	1.551561	0.261373	0.646000	g	0	1	3.997227
301ER	83	1	0	r	0.250000	0.670000	0.000000	1.850000	2.480000	1.85	2.48	NaN	NaN	NaN	0.952745	0.594000	r	NaN	1	1.831426
301ER	85	0	0	r	0.275000	5.000000	0.000000	0.000000	0.000000	0.00	0.00	NaN	NaN	NaN	0.379804	NaN	NaN	NaN	NaN	3.897299
301ER	86	0	0	g	0.275000	5.000000	0.000000	0.000000	0.000000	0.00	0.00	NaN	NaN	NaN	0.464902	NaN	NaN	NaN	NaN	3.231025
301ER	87	0	0	g	0.275000	5.000000	0.000000	0.000000	0.000000	0.00	0.00	NaN	NaN	NaN	0.821569	NaN	NaN	NaN	NaN	3.130913
301ER	88	1	1	g	0.300000	0.500000	0.000000	2.330000	2.170000	2.35	2.17	g	1	0.745993	0.754118	0.718000	g	1	1	3.080940
301ER	90	1	0	r	0.300000	0.890000	0.000000	1.870000	2.240000	1.87	2.24	NaN	NaN	NaN	0.068235	0.536000	r	NaN	1	6.779684
301ER	91	0	0	g	0.325000	5.000000	0.000000	0.000000	0.000000	0.00	0.00	NaN	NaN	NaN	0.239804	NaN	NaN	NaN	NaN	2.714488
301ER	92	0	0	g	0.325000	5.000000	0.000000	0.000000	0.000000	0.00	0.00	NaN	NaN	NaN	0.622353	NaN	NaN	NaN	NaN	3.697521
301ER	93	0	0	g	0.325000	5.000000	0.000000	0.000000	0.000000	0.00	0.00	NaN	NaN	NaN	0.178627	NaN	NaN	NaN	NaN	7.279626
301ER	95	0	1	g	0.325000	5.000000	0.000000	0.000000	0.000000	0.02	0.00	g	1	2.172593	0.000000	NaN	NaN	NaN	NaN	12.927354
301ER	96	1	0	g	0.300000	0.500000	0.000000	2.450000	2.050000	2.45	2.05	NaN	NaN	NaN	0.789216	0.722000	g	NaN	1	1.781281
301ER	97	1	0	g	0.300000	0.690000	0.020000	2.350000	1.940000	2.35	1.94	NaN	NaN	NaN	0.465882	0.582000	g	NaN	1	2.330938
301ER	98	0	1	g	0.325000	4.350000	0.000000	0.000000	0.650000	0.02	0.65	g	1	0.403239	0.838627	NaN	NaN	NaN	NaN	2.231293
301ER	99	0	0	g	0.275000	5.000000	0.000000	0.000000	0.000000	0.00	0.00	NaN	NaN	NaN	0.860588	NaN	NaN	NaN	NaN	1.847873
301ER	100	1	0	r	0.300000	0.590000	0.000000	1.800000	2.610000	1.80	2.61	NaN	NaN	NaN	0.199216	0.586000	r	NaN	1	2.248030
301ER	101	1	0	r	0.300000	0.590000	0.000000	2.100000	2.310000	2.10	2.31	NaN	NaN	NaN	0.608824	0.714000	r	NaN	1	3.147624
301ER	102	1	0	r	0.300000	0.590000	0.000000	2.190000	2.220000	2.19	2.22	NaN	NaN	NaN	0.398627	0.698000	r	NaN	1	3.680644
301ER	103	0	1	g	0.275000	5.000000	0.000000	0.000000	0.000000	0.00	0.02	g	1	0.564074	0.591765	NaN	NaN	NaN	NaN	3.714042
301ER	104	0	0	g	0.275000	5.000000	0.000000	0.000000	0.000000	0.00	0.00	NaN	NaN	NaN	0.309804	NaN	NaN	NaN	NaN	5.163576
301ER	105	0	1	g	0.275000	5.000000	0.000000	0.000000	0.000000	0.00	0.02	g	1	1.562859	0.747255	NaN	NaN	NaN	NaN	4.230605
301ER	107	0	1	r	0.225000	5.000000	0.000000	0.000000	0.000000	0.00	0.02	r	1	5.197044	0.160392	NaN	NaN	NaN	NaN	7.379583
301ER	108	1	1	r	0.250000	0.520000	0.000000	2.070000	2.410000	2.07	2.43	g	0	1.695089	0.305490	0.606000	r	0	1	3.430911
301ER	109	0	0	g	0.225000	5.000000	0.000000	0.000000	0.000000	0.00	0.00	NaN	NaN	NaN	0.158431	NaN	NaN	NaN	NaN	5.796805
301ER	110	1	1	g	0.300000	0.530000	0.000000	2.580000	1.890000	2.58	1.91	g	1	0.525337	0.687059	0.610000	g	1	1	2.181377
301ER	111	0	1	r	0.225000	5.000000	0.000000	0.000000	0.000000	0.02	0.00	r	1	1.571072	0.995882	NaN	NaN	NaN	NaN	4.063851
301ER	112	1	0	r	0.300000	0.980000	0.010000	1.270000	2.740000	1.27	3.27	NaN	NaN	NaN	0.086863	0.608000	r	NaN	1	4.497191
301ER	113	1	1	g	0.300000	0.670000	0.000000	2.460000	1.870000	2.48	1.87	g	1	0.427942	0.853725	0.694000	g	1	1	3.230910
301ER	114	0	0	g	0.175000	5.000000	0.000000	0.000000	0.000000	0.00	0.00	NaN	NaN	NaN	0.472941	NaN	NaN	NaN	NaN	3.864022
301ER	115	0	0	g	0.175000	5.000000	0.000000	0.000000	0.000000	0.00	0.00	NaN	NaN	NaN	0.000000	NaN	NaN	NaN	NaN	5.513598
301ER	116	0	0	g	0.175000	5.000000	0.000000	0.000000	0.000000	0.00	0.00	NaN	NaN	NaN	0.570000	NaN	NaN	NaN	NaN	2.331156
301ER	117	1	1	r	0.250000	0.380000	0.080000	1.980000	2.560000	2.00	2.56	g	0	6.274742	0.004314	0.586000	r	0	1	9.145727
301ER	118	0	1	r	0.175000	5.000000	0.000000	0.000000	0.000000	0.00	0.02	r	1	1.477359	0.699216	NaN	NaN	NaN	NaN	5.780114
301ER	120	1	1	r	0.300000	0.480000	0.000000	2.250000	2.270000	2.25	2.29	g	0	6.798852	0.000000	0.704000	r	0	1	10.311573
301ER	121	0	0	g	0.175000	5.000000	0.000000	0.000000	0.000000	0.00	0.00	NaN	NaN	NaN	0.786667	NaN	NaN	NaN	NaN	2.131096
301ER	122	0	0	r	0.175000	5.000000	0.000000	0.000000	0.000000	0.00	0.00	NaN	NaN	NaN	0.800784	NaN	NaN	NaN	NaN	3.014392
301ER	123	1	0	g	0.350000	0.420000	0.000000	2.490000	2.090000	2.49	2.09	NaN	NaN	NaN	0.673922	0.762000	g	NaN	1	2.314495
301ER	124	1	0	g	0.350000	0.560000	0.000000	2.560000	1.880000	2.56	1.88	NaN	NaN	NaN	0.870980	0.752000	g	NaN	1	2.264704
301ER	125	1	1	r	0.350000	0.410000	0.010000	2.100000	2.480000	2.10	2.50	r	1	0.589469	0.912941	0.774000	r	1	1	3.214390
301ER	126	1	1	r	0.350000	0.390000	0.020000	1.900000	2.690000	1.90	2.71	r	1	0.510960	0.832745	0.704000	r	1	1	3.130952
301ER	127	0	0	r	0.175000	5.000000	0.000000	0.000000	0.000000	0.00	0.00	NaN	NaN	NaN	0.815882	NaN	NaN	NaN	NaN	3.247720
301ER	128	0	1	r	0.175000	5.000000	0.000000	0.000000	0.000000	0.02	0.00	g	0	1.282984	0.434118	NaN	NaN	NaN	NaN	3.147702
301ER	130	0	0	g	0.225000	5.000000	0.000000	0.000000	0.000000	0.00	0.00	NaN	NaN	NaN	0.753137	NaN	NaN	NaN	NaN	2.131200
301ER	131	1	1	g	0.300000	0.670000	0.000000	2.380000	1.950000	2.40	1.95	g	1	1.290851	0.745294	0.686000	g	1	1	3.764088
301ER	132	0	0	r	0.225000	5.000000	0.000000	0.000000	0.000000	0.00	0.00	NaN	NaN	NaN	0.655686	NaN	NaN	NaN	NaN	2.930999
301ER	133	0	1	g	0.225000	5.000000	0.000000	0.000000	0.000000	0.02	0.00	g	1	0.334166	0.691961	NaN	NaN	NaN	NaN	2.497814
301ER	134	1	1	g	0.300000	0.620000	0.010000	2.400000	1.970000	2.40	1.99	r	0	1.812531	0.394118	0.588000	g	0	1	3.780703
301ER	135	1	0	r	0.350000	0.490000	0.040000	1.950000	2.520000	1.95	2.52	NaN	NaN	NaN	0.415686	0.588000	r	NaN	1	2.930972
301ER	136	0	1	g	0.225000	5.000000	0.000000	0.000000	0.000000	0.00	0.02	g	1	2.654700	0.352157	NaN	NaN	NaN	NaN	5.630094
301ER	137	0	1	g	0.175000	5.000000	0.000000	0.000000	0.000000	0.00	0.02	r	0	1.719589	0.013922	NaN	NaN	NaN	NaN	3.814130
301ER	138	1	0	r	0.350000	0.570000	0.000000	1.880000	2.550000	1.88	2.55	NaN	NaN	NaN	0.945882	0.720000	r	NaN	1	3.230983
301ER	139	0	1	g	0.225000	5.000000	0.000000	0.000000	0.000000	0.02	0.00	g	1	1.073722	0.454510	NaN	NaN	NaN	NaN	3.364235
301ER	140	1	1	r	0.350000	0.530000	0.100000	2.200000	2.170000	2.22	2.17	r	1	0.743375	0.098431	0.656000	g	0	0	4.014053
301ER	141	0	0	g	0.225000	5.000000	0.000000	0.000000	0.000000	0.00	0.00	NaN	NaN	NaN	0.392745	NaN	NaN	NaN	NaN	2.914300
301ER	142	0	1	r	0.225000	5.000000	0.000000	0.000000	0.000000	0.00	0.02	g	0	1.385630	0.306863	NaN	NaN	NaN	NaN	3.364142
301ER	144	1	1	r	0.350000	0.500000	0.070000	1.190000	3.240000	1.21	3.24	r	1	0.393090	0.319020	0.458000	r	1	1	2.081408
301ER	145	0	1	g	0.275000	5.000000	0.000000	0.000000	0.000000	0.02	0.00	g	1	0.381541	0.944706	NaN	NaN	NaN	NaN	2.281279
301ER	146	0	0	r	0.275000	5.000000	0.000000	0.000000	0.000000	0.00	0.00	NaN	NaN	NaN	0.796471	NaN	NaN	NaN	NaN	2.197932
301ER	147	0	1	g	0.275000	5.000000	0.000000	0.000000	0.000000	0.02	0.00	g	1	0.341071	0.943922	NaN	NaN	NaN	NaN	2.314520
301ER	148	0	0	g	0.225000	5.000000	0.000000	0.000000	0.000000	0.00	0.00	NaN	NaN	NaN	0.205490	NaN	NaN	NaN	NaN	4.896954
301ER	149	0	0	r	0.225000	5.000000	0.000000	0.000000	0.000000	0.00	0.00	NaN	NaN	NaN	0.290588	NaN	NaN	NaN	NaN	3.214200
301ER	150	1	1	r	0.300000	0.420000	0.000000	2.080000	2.500000	2.08	2.52	r	1	0.417840	0.562549	0.780000	r	1	1	2.264581
301ER	151	0	0	g	0.225000	5.000000	0.000000	0.000000	0.000000	0.00	0.00	NaN	NaN	NaN	0.683725	NaN	NaN	NaN	NaN	2.098017
301ER	152	0	1	g	0.225000	4.650000	0.000000	0.000000	0.350000	0.00	0.37	r	0	0.940628	0.391961	NaN	NaN	NaN	NaN	3.114183
301ER	153	0	0	g	0.275000	4.920000	0.000000	0.000000	0.080000	0.00	0.08	NaN	NaN	NaN	0.060392	NaN	NaN	NaN	NaN	3.497482
301ER	155	1	0	r	0.350000	0.470000	0.000000	1.870000	2.660000	1.87	2.66	NaN	NaN	NaN	0.450392	0.608000	r	NaN	1	2.680980
301ER	156	0	1	r	0.275000	5.000000	0.000000	0.000000	0.000000	0.02	0.00	r	1	0.298506	0.713137	NaN	NaN	NaN	NaN	2.214668
301ER	157	1	0	g	0.350000	0.980000	0.000000	2.180000	1.840000	2.18	1.84	NaN	NaN	NaN	0.824706	0.552000	g	NaN	1	2.764455
301ER	158	1	0	g	0.350000	0.530000	0.000000	2.390000	2.080000	2.39	2.08	NaN	NaN	NaN	0.503725	0.498000	g	NaN	1	3.663990
301ER	160	1	1	g	0.350000	0.720000	0.000000	2.050000	2.230000	2.07	2.23	g	1	1.005178	0.690196	0.680000	r	0	0	2.964284
301ER	161	0	1	r	0.275000	5.000000	0.000000	0.000000	0.000000	0.00	0.02	r	1	1.037906	0.549020	NaN	NaN	NaN	NaN	3.114330
301ER	162	0	0	r	0.225000	5.000000	0.000000	0.000000	0.000000	0.00	0.00	NaN	NaN	NaN	0.527255	NaN	NaN	NaN	NaN	3.014366
301ER	163	1	0	g	0.300000	0.910000	0.050000	1.620000	2.420000	1.62	2.42	NaN	NaN	NaN	0.882353	0.614000	r	NaN	0	3.963763
301ER	165	1	1	g	0.350000	0.460000	0.000000	2.420000	2.120000	2.42	2.14	g	1	0.973595	0.850392	0.602000	g	1	1	7.296162
301ER	166	1	0	g	0.350000	0.410000	0.010000	2.370000	2.210000	2.37	2.21	NaN	NaN	NaN	0.350392	0.744000	g	NaN	1	2.431117
301ER	167	1	0	r	0.350000	0.430000	0.050000	2.030000	2.490000	2.03	2.49	NaN	NaN	NaN	0.382157	0.610000	r	NaN	1	3.530248
301ER	168	0	1	r	0.225000	5.000000	0.000000	0.000000	0.000000	0.02	0.00	r	1	0.475650	0.806078	NaN	NaN	NaN	NaN	3.780764
301ER	169	1	0	r	0.350000	0.420000	0.030000	1.840000	2.710000	1.84	2.71	NaN	NaN	NaN	0.523725	0.614000	r	NaN	1	2.514484
301ER	170	0	0	g	0.225000	5.000000	0.000000	0.000000	0.000000	0.00	0.00	NaN	NaN	NaN	0.362157	NaN	NaN	NaN	NaN	2.964413
301ER	171	0	0	r	0.225000	5.000000	0.000000	0.000000	0.000000	0.00	0.00	NaN	NaN	NaN	0.469216	NaN	NaN	NaN	NaN	2.531088
301ER	172	0	0	g	0.225000	5.000000	0.000000	0.000000	0.000000	0.00	0.00	NaN	NaN	NaN	0.649804	NaN	NaN	NaN	NaN	1.381617
301ER	173	1	0	r	0.350000	0.330000	0.040000	1.830000	2.800000	1.83	2.80	NaN	NaN	NaN	0.599020	0.642000	r	NaN	1	2.847685
301ER	174	1	0	r	0.350000	0.460000	0.000000	1.770000	2.770000	1.77	2.77	NaN	NaN	NaN	0.519608	0.616000	r	NaN	1	2.897630
301ER	175	1	1	g	0.350000	0.450000	0.000000	2.450000	2.100000	2.47	2.10	g	1	0.409121	0.683333	0.772000	g	1	1	2.830986
301ER	176	0	1	r	0.225000	5.000000	0.000000	0.000000	0.000000	0.00	0.02	r	1	0.935011	0.780000	NaN	NaN	NaN	NaN	2.981021
301ER	177	0	1	g	0.175000	5.000000	0.000000	0.000000	0.000000	0.00	0.02	g	1	0.804131	0.149804	NaN	NaN	NaN	NaN	4.763805
301ER	178	1	1	g	0.300000	0.690000	0.000000	2.190000	2.120000	2.19	2.14	g	1	2.235252	0.323725	0.616000	g	1	1	4.647210
301ER	179	0	0	r	0.175000	5.000000	0.000000	0.000000	0.000000	0.00	0.00	NaN	NaN	NaN	0.754510	NaN	NaN	NaN	NaN	1.864783
301ER	180	0	1	g	0.175000	5.000000	0.000000	0.000000	0.000000	0.02	0.00	g	1	0.734513	0.516863	NaN	NaN	NaN	NaN	2.531181
301ER	181	1	1	r	0.300000	0.820000	0.000000	1.770000	2.410000	1.77	2.43	r	1	0.485559	0.946078	0.678000	r	1	1	2.864416
301ER	182	1	1	r	0.250000	0.600000	0.080000	1.940000	2.380000	1.94	2.40	r	1	0.554933	0.711373	0.600000	r	1	1	6.179919
301ER	183	0	0	g	0.125000	4.530000	0.000000	0.000000	0.470000	0.00	0.47	NaN	NaN	NaN	0.428039	NaN	NaN	NaN	NaN	1.831308
301ER	184	0	0	g	0.125000	5.000000	0.000000	0.000000	0.000000	0.00	0.00	NaN	NaN	NaN	0.693529	NaN	NaN	NaN	NaN	2.014656
301ER	185	1	0	g	0.250000	0.520000	0.000000	2.380000	2.100000	2.38	2.10	NaN	NaN	NaN	0.372745	0.594000	g	NaN	1	2.148050
301ER	186	0	1	r	0.125000	5.000000	0.000000	0.000000	0.000000	0.02	0.00	r	1	1.058177	0.428627	NaN	NaN	NaN	NaN	3.031130
301ER	187	1	1	r	0.250000	0.380000	0.000000	2.180000	2.440000	2.18	2.46	r	1	0.503421	0.739608	0.742000	r	1	1	3.264264
301ER	188	1	0	g	0.200000	0.430000	0.000000	2.310000	2.260000	2.31	2.26	NaN	NaN	NaN	0.812353	0.728000	g	NaN	1	4.463909
301ER	189	0	1	r	0.125000	5.000000	0.000000	0.000000	0.000000	0.00	0.02	r	1	1.185900	0.609804	NaN	NaN	NaN	NaN	3.497532
301ER	190	1	1	g	0.200000	0.430000	0.000000	2.540000	2.030000	2.54	2.05	g	1	0.578071	0.662157	0.614000	g	1	1	2.481220
301ER	191	0	1	r	0.075000	5.000000	0.000000	0.000000	0.000000	0.02	0.00	g	0	0.459074	0.476667	NaN	NaN	NaN	NaN	2.197975
301ER	192	1	0	g	0.200000	0.380000	0.000000	2.340000	2.280000	2.34	2.28	NaN	NaN	NaN	0.756667	0.732000	g	NaN	1	2.547699
301ER	193	0	0	g	0.125000	5.000000	0.000000	0.000000	0.000000	0.00	0.00	NaN	NaN	NaN	0.492745	NaN	NaN	NaN	NaN	2.131342
301ER	195	1	0	r	0.250000	0.380000	0.000000	2.160000	2.460000	2.16	2.46	NaN	NaN	NaN	0.848824	0.756000	r	NaN	1	4.863733
301ER	196	1	1	g	0.250000	0.500000	0.030000	2.390000	2.080000	2.41	2.08	g	1	0.538333	0.784706	0.712000	g	1	1	2.981170
301ER	197	0	0	r	0.125000	5.000000	0.000000	0.000000	0.000000	0.00	0.00	NaN	NaN	NaN	0.459216	NaN	NaN	NaN	NaN	2.197860
301ER	198	0	0	g	0.125000	5.000000	0.000000	0.000000	0.000000	0.00	0.00	NaN	NaN	NaN	0.616863	NaN	NaN	NaN	NaN	3.214210
301ER	199	1	1	g	0.250000	0.470000	0.010000	2.300000	2.220000	2.32	2.22	g	1	0.383176	0.859216	0.708000	g	1	1	2.564310
301ER	200	1	0	g	0.200000	0.570000	0.000000	2.280000	2.150000	2.28	2.15	NaN	NaN	NaN	0.854902	0.678000	g	NaN	1	2.297942
301ER	201	0	1	r	0.125000	4.930000	0.000000	0.000000	0.070000	0.00	0.09	r	1	0.287994	0.787843	NaN	NaN	NaN	NaN	2.281113
301ER	202	0	1	g	0.125000	5.000000	0.000000	0.000000	0.000000	0.02	0.00	g	1	0.718945	0.448627	NaN	NaN	NaN	NaN	4.846977
301ER	203	1	0	g	0.200000	0.470000	0.000000	2.530000	2.000000	2.53	2.00	NaN	NaN	NaN	0.258627	0.644000	g	NaN	1	2.681199
301ER	204	0	1	r	0.075000	5.000000	0.000000	0.000000	0.000000	0.02	0.00	g	0	0.385861	0.707843	NaN	NaN	NaN	NaN	2.114664
301ER	205	1	1	r	0.200000	0.300000	0.010000	2.130000	2.560000	2.13	2.58	r	1	0.332074	0.769020	0.770000	r	1	1	2.197923
301ER	206	1	1	r	0.200000	0.400000	0.000000	1.980000	2.620000	2.00	2.62	r	1	0.539676	0.629020	0.638000	r	1	1	2.414568
301ER	207	0	0	g	0.125000	5.000000	0.000000	0.000000	0.000000	0.00	0.00	NaN	NaN	NaN	0.284314	NaN	NaN	NaN	NaN	2.847742
301ER	208	1	0	g	0.150000	0.340000	0.020000	2.560000	2.080000	2.56	2.08	NaN	NaN	NaN	0.205882	0.684000	g	NaN	1	2.014622
301ER	209	1	1	r	0.150000	0.680000	0.000000	1.900000	2.420000	1.90	2.44	r	1	0.409382	0.838824	0.690000	r	1	1	2.081385
301ER	210	0	0	r	0.125000	5.000000	0.000000	0.000000	0.000000	0.00	0.00	NaN	NaN	NaN	0.579020	NaN	NaN	NaN	NaN	2.064481
301ER	211	0	1	g	0.125000	5.000000	0.000000	0.000000	0.000000	0.00	0.02	g	1	2.707249	0.000000	NaN	NaN	NaN	NaN	4.930476
301ER	212	0	1	g	0.125000	5.000000	0.000000	0.000000	0.000000	0.00	0.02	r	0	0.254491	0.547451	NaN	NaN	NaN	NaN	1.781572
301ER	213	1	0	r	0.150000	0.520000	0.010000	2.170000	2.300000	2.17	2.30	NaN	NaN	NaN	0.691373	0.746000	r	NaN	1	2.114584
301ER	214	1	0	r	0.150000	0.260000	0.020000	2.000000	2.720000	2.00	2.72	NaN	NaN	NaN	0.608431	0.698000	r	NaN	1	6.796534
301ER	215	0	1	r	0.175000	5.000000	0.000000	0.000000	0.000000	0.02	0.00	g	0	2.267960	0.394118	NaN	NaN	NaN	NaN	4.263940
301ER	216	0	0	r	0.225000	5.000000	0.000000	0.000000	0.000000	0.00	0.00	NaN	NaN	NaN	0.483137	NaN	NaN	NaN	NaN	2.281326
301ER	217	1	0	g	0.150000	0.550000	0.000000	2.460000	1.990000	2.46	1.99	NaN	NaN	NaN	0.259804	0.636000	g	NaN	1	3.130665
301ER	218	1	0	g	0.150000	0.550000	0.080000	2.310000	2.060000	2.31	2.06	NaN	NaN	NaN	0.620000	0.666000	g	NaN	1	1.798196
301ER	219	1	1	g	0.150000	0.620000	0.010000	2.330000	2.040000	2.35	2.04	g	1	0.295679	0.730196	0.678000	g	1	1	2.297839
301ER	220	0	1	g	0.225000	5.000000	0.000000	0.000000	0.000000	0.00	0.02	g	1	0.296071	0.788431	NaN	NaN	NaN	NaN	3.280928
301ER	221	0	1	r	0.225000	5.000000	0.000000	0.000000	0.000000	0.02	0.00	g	0	1.551417	0.103137	NaN	NaN	NaN	NaN	4.030689
301ER	222	1	1	g	0.100000	0.350000	0.030000	2.320000	2.300000	2.34	2.30	g	1	0.710237	0.471765	0.688000	g	1	1	2.281243
301ER	223	1	1	r	0.100000	0.380000	0.000000	2.110000	2.510000	2.13	2.51	g	0	0.931233	0.260196	0.702000	r	0	1	3.164359
301ER	224	0	0	r	0.275000	5.000000	0.000000	0.000000	0.000000	0.00	0.00	NaN	NaN	NaN	0.187451	NaN	NaN	NaN	NaN	2.447866
301ER	225	0	1	r	0.275000	5.000000	0.000000	0.000000	0.000000	0.00	0.02	r	1	0.515903	0.679020	NaN	NaN	NaN	NaN	2.447834
301ER	226	1	0	g	0.150000	0.550000	0.000000	2.320000	2.130000	2.32	2.13	NaN	NaN	NaN	0.461765	0.642000	g	NaN	1	2.897672
301ER	227	0	0	r	0.275000	4.930000	0.000000	0.000000	0.070000	0.00	0.07	NaN	NaN	NaN	0.309216	NaN	NaN	NaN	NaN	3.930846
301ER	228	0	0	r	0.275000	5.000000	0.000000	0.000000	0.000000	0.00	0.00	NaN	NaN	NaN	0.519804	NaN	NaN	NaN	NaN	2.821264
301ER	229	1	1	r	0.150000	0.360000	0.000000	2.130000	2.510000	2.15	2.51	r	1	0.614710	0.643529	0.680000	r	1	1	2.514562
301ER	230	1	0	r	0.150000	0.510000	0.000000	2.290000	2.200000	2.29	2.20	NaN	NaN	NaN	0.489412	0.722000	g	NaN	0	2.514637
301ER	231	0	1	g	0.275000	5.000000	0.000000	0.000000	0.000000	0.00	0.02	g	1	0.276873	0.773529	NaN	NaN	NaN	NaN	1.797975
301ER	233	0	0	g	0.225000	5.000000	0.000000	0.000000	0.000000	0.00	0.00	NaN	NaN	NaN	0.329804	NaN	NaN	NaN	NaN	2.197869
301ER	234	1	0	g	0.150000	0.350000	0.000000	2.320000	2.330000	2.32	2.33	NaN	NaN	NaN	0.729412	0.740000	r	NaN	0	2.197920
301ER	235	0	0	g	0.225000	5.000000	0.000000	0.000000	0.000000	0.00	0.00	NaN	NaN	NaN	0.743529	NaN	NaN	NaN	NaN	2.564509
301ER	236	0	0	r	0.225000	5.000000	0.000000	0.000000	0.000000	0.00	0.00	NaN	NaN	NaN	0.565294	NaN	NaN	NaN	NaN	8.345915
301ER	237	1	1	g	0.150000	0.750000	0.000000	2.350000	1.900000	2.35	1.92	r	0	0.354594	0.419608	0.612000	g	0	1	2.014556
301ER	238	1	1	g	0.200000	0.480000	0.000000	2.320000	2.200000	2.34	2.20	g	1	0.332955	0.726471	0.728000	g	1	1	1.748050
301ER	239	0	1	r	0.225000	4.330000	0.000000	0.000000	0.670000	0.02	0.67	r	1	0.607651	0.513137	NaN	NaN	NaN	NaN	2.081324
301ER	240	0	1	r	0.225000	5.000000	0.000000	0.000000	0.000000	0.02	0.00	g	0	0.766532	0.295882	NaN	NaN	NaN	NaN	2.847613
HW140	3	0	0	g	0.220000	5.000000	0.000000	0.000000	0.000000	0.00	0.00	NaN	NaN	NaN	0.615686	NaN	NaN	NaN	NaN	3.280452
HW140	5	0	0	r	0.220000	5.000000	0.000000	0.000000	0.000000	0.00	0.00	NaN	NaN	NaN	0.956863	NaN	NaN	NaN	NaN	3.478582
HW140	6	0	1	r	0.220000	5.000000	0.000000	0.000000	0.000000	0.02	0.00	r	1	0.559701	0.900196	NaN	NaN	NaN	NaN	3.064273
HW140	7	0	0	r	0.220000	5.000000	0.000000	0.000000	0.000000	0.00	0.00	NaN	NaN	NaN	0.827059	NaN	NaN	NaN	NaN	2.680979
HW140	9	0	1	r	0.220000	5.000000	0.000000	0.000000	0.000000	0.02	0.00	r	1	0.540642	0.953725	NaN	NaN	NaN	NaN	2.514427
HW140	10	0	0	r	0.170000	5.000000	0.000000	0.000000	0.000000	0.00	0.00	NaN	NaN	NaN	0.901961	NaN	NaN	NaN	NaN	2.597815
HW140	13	0	0	g	0.170000	5.000000	0.000000	0.000000	0.000000	0.00	0.00	NaN	NaN	NaN	0.929020	NaN	NaN	NaN	NaN	1.864648
HW140	16	0	1	g	0.170000	5.000000	0.000000	0.000000	0.000000	0.00	0.02	g	1	0.665985	0.296078	NaN	NaN	NaN	NaN	4.013825
HW140	17	0	1	g	0.170000	5.000000	0.000000	0.000000	0.000000	0.02	0.00	r	0	0.440244	0.481176	NaN	NaN	NaN	NaN	2.147796
HW140	18	0	1	g	0.220000	5.000000	0.000000	0.000000	0.000000	0.00	0.02	g	1	0.450373	0.786667	NaN	NaN	NaN	NaN	2.914499
HW140	21	0	1	r	0.220000	4.900000	0.000000	0.100000	0.000000	0.10	0.02	r	1	0.845308	0.240196	NaN	NaN	NaN	NaN	3.281036
HW140	24	0	0	r	0.170000	5.000000	0.000000	0.000000	0.000000	0.00	0.00	NaN	NaN	NaN	0.788627	NaN	NaN	NaN	NaN	1.981374
HW140	26	0	0	r	0.170000	5.000000	0.000000	0.000000	0.000000	0.00	0.00	NaN	NaN	NaN	0.373922	NaN	NaN	NaN	NaN	2.381270
HW140	29	0	1	g	0.170000	5.000000	0.000000	0.000000	0.000000	0.02	0.00	r	0	0.650035	0.514118	NaN	NaN	NaN	NaN	2.997783
HW140	31	0	0	r	0.220000	4.910000	0.000000	0.090000	0.000000	0.09	0.00	NaN	NaN	NaN	0.253922	NaN	NaN	NaN	NaN	2.397837
HW140	34	0	0	r	0.220000	5.000000	0.000000	0.000000	0.000000	0.00	0.00	NaN	NaN	NaN	0.629020	NaN	NaN	NaN	NaN	2.814404
HW140	35	0	0	g	0.220000	5.000000	0.000000	0.000000	0.000000	0.00	0.00	NaN	NaN	NaN	0.636667	NaN	NaN	NaN	NaN	2.581125
HW140	36	0	1	g	0.220000	5.000000	0.000000	0.000000	0.000000	0.00	0.02	g	1	0.415242	0.747059	NaN	NaN	NaN	NaN	2.531079
HW140	38	0	1	r	0.220000	5.000000	0.000000	0.000000	0.000000	0.00	0.02	r	1	0.392368	0.746471	NaN	NaN	NaN	NaN	2.281101
HW140	39	0	1	g	0.170000	4.920000	0.000000	0.080000	0.000000	0.10	0.00	g	1	1.370026	0.103137	NaN	NaN	NaN	NaN	5.246989
HW140	41	0	0	g	0.170000	5.000000	0.000000	0.000000	0.000000	0.00	0.00	NaN	NaN	NaN	0.454118	NaN	NaN	NaN	NaN	2.313843
HW140	42	0	0	r	0.170000	5.000000	0.000000	0.000000	0.000000	0.00	0.00	NaN	NaN	NaN	0.481961	NaN	NaN	NaN	NaN	2.414466
HW140	44	0	1	r	0.170000	5.000000	0.000000	0.000000	0.000000	0.02	0.00	r	1	0.439496	0.837059	NaN	NaN	NaN	NaN	2.997698
HW140	46	0	1	g	0.120000	5.000000	0.000000	0.000000	0.000000	0.00	0.02	g	1	0.425658	0.764510	NaN	NaN	NaN	NaN	2.331185
HW140	50	0	0	r	0.120000	5.000000	0.000000	0.000000	0.000000	0.00	0.00	NaN	NaN	NaN	0.713137	NaN	NaN	NaN	NaN	3.097711
HW140	52	0	0	g	0.120000	5.000000	0.000000	0.000000	0.000000	0.00	0.00	NaN	NaN	NaN	0.350392	NaN	NaN	NaN	NaN	2.131258
HW140	54	0	1	g	0.120000	5.000000	0.000000	0.000000	0.000000	0.02	0.00	g	1	0.359617	0.724706	NaN	NaN	NaN	NaN	2.181333
HW140	57	0	1	r	0.070000	5.000000	0.000000	0.000000	0.000000	0.00	0.02	g	0	0.496167	0.606863	NaN	NaN	NaN	NaN	2.331203
HW140	58	0	0	r	0.120000	5.000000	0.000000	0.000000	0.000000	0.00	0.00	NaN	NaN	NaN	0.264510	NaN	NaN	NaN	NaN	2.213885
HW140	60	0	0	r	0.120000	5.000000	0.000000	0.000000	0.000000	0.00	0.00	NaN	NaN	NaN	0.874510	NaN	NaN	NaN	NaN	3.047847
HW140	62	0	1	r	0.120000	5.000000	0.000000	0.000000	0.000000	0.02	0.00	r	1	0.343390	0.892941	NaN	NaN	NaN	NaN	1.881452
HW140	63	0	0	g	0.120000	5.000000	0.000000	0.000000	0.000000	0.00	0.00	NaN	NaN	NaN	0.838431	NaN	NaN	NaN	NaN	2.214539
HW140	64	0	0	g	0.120000	5.000000	0.000000	0.000000	0.000000	0.00	0.00	NaN	NaN	NaN	0.966275	NaN	NaN	NaN	NaN	2.531269
HW140	66	0	1	r	0.120000	5.000000	0.000000	0.000000	0.000000	0.00	0.02	r	1	0.318872	0.852549	NaN	NaN	NaN	NaN	3.280943
HW140	69	0	1	g	0.070000	5.000000	0.000000	0.000000	0.000000	0.02	0.00	r	0	1.157620	0.275686	NaN	NaN	NaN	NaN	2.880900
HW140	72	0	1	r	0.120000	5.000000	0.000000	0.000000	0.000000	0.02	0.00	r	1	0.621935	0.145098	NaN	NaN	NaN	NaN	2.930803
HW140	77	0	1	r	0.120000	5.000000	0.000000	0.000000	0.000000	0.02	0.00	r	1	0.538470	0.797647	NaN	NaN	NaN	NaN	2.631139
HW140	79	0	1	r	0.070000	5.000000	0.000000	0.000000	0.000000	0.00	0.02	g	0	0.514697	0.224510	NaN	NaN	NaN	NaN	2.997782
HW140	80	0	1	g	0.120000	5.000000	0.000000	0.000000	0.000000	0.02	0.00	g	1	0.532579	0.355882	NaN	NaN	NaN	NaN	2.581189
HW140	81	0	1	r	0.120000	5.000000	0.000000	0.000000	0.000000	0.00	0.02	r	1	0.403701	0.361569	NaN	NaN	NaN	NaN	2.464697
HW140	85	0	0	r	0.070000	4.870000	0.000000	0.130000	0.000000	0.13	0.00	NaN	NaN	NaN	0.319804	NaN	NaN	NaN	NaN	1.864792
HW140	86	0	0	g	0.070000	5.000000	0.000000	0.000000	0.000000	0.00	0.00	NaN	NaN	NaN	0.254902	NaN	NaN	NaN	NaN	2.597745
HW140	87	0	0	g	0.070000	5.000000	0.000000	0.000000	0.000000	0.00	0.00	NaN	NaN	NaN	0.291569	NaN	NaN	NaN	NaN	2.497953
HW140	89	0	1	r	0.070000	5.000000	0.000000	0.000000	0.000000	0.00	0.02	g	0	0.427533	0.805098	NaN	NaN	NaN	NaN	2.381469
HW140	91	0	0	g	0.120000	5.000000	0.000000	0.000000	0.000000	0.00	0.00	NaN	NaN	NaN	0.219804	NaN	NaN	NaN	NaN	2.064612
HW140	92	0	0	g	0.120000	5.000000	0.000000	0.000000	0.000000	0.00	0.00	NaN	NaN	NaN	0.272353	NaN	NaN	NaN	NaN	1.881395
HW140	93	0	0	g	0.120000	5.000000	0.000000	0.000000	0.000000	0.00	0.00	NaN	NaN	NaN	0.778627	NaN	NaN	NaN	NaN	2.281249
HW140	95	0	1	g	0.120000	5.000000	0.000000	0.000000	0.000000	0.02	0.00	g	1	1.082348	0.241569	NaN	NaN	NaN	NaN	3.097643
HW140	98	0	1	g	0.120000	4.870000	0.000000	0.000000	0.130000	0.02	0.13	r	0	0.407221	0.798627	NaN	NaN	NaN	NaN	2.331174
HW140	99	0	0	g	0.170000	5.000000	0.000000	0.000000	0.000000	0.00	0.00	NaN	NaN	NaN	0.800588	NaN	NaN	NaN	NaN	2.447845
HW140	103	0	1	g	0.170000	5.000000	0.000000	0.000000	0.000000	0.00	0.02	g	1	0.419811	0.661765	NaN	NaN	NaN	NaN	2.547829
HW140	104	0	0	g	0.170000	5.000000	0.000000	0.000000	0.000000	0.00	0.00	NaN	NaN	NaN	0.279804	NaN	NaN	NaN	NaN	1.831346
HW140	105	0	1	g	0.170000	5.000000	0.000000	0.000000	0.000000	0.00	0.02	g	1	0.387150	0.717255	NaN	NaN	NaN	NaN	3.130989
HW140	107	0	1	r	0.120000	4.850000	0.000000	0.150000	0.000000	0.15	0.02	r	1	0.629451	0.310392	NaN	NaN	NaN	NaN	2.631350
HW140	109	0	0	g	0.120000	5.000000	0.000000	0.000000	0.000000	0.00	0.00	NaN	NaN	NaN	0.488431	NaN	NaN	NaN	NaN	2.314615
HW140	111	0	1	r	0.120000	5.000000	0.000000	0.000000	0.000000	0.02	0.00	r	1	0.970036	0.855882	NaN	NaN	NaN	NaN	2.947666
HW140	114	0	0	g	0.070000	5.000000	0.000000	0.000000	0.000000	0.00	0.00	NaN	NaN	NaN	0.212941	NaN	NaN	NaN	NaN	3.480849
HW140	115	0	0	g	0.070000	4.880000	0.000000	0.000000	0.120000	0.00	0.12	NaN	NaN	NaN	0.211569	NaN	NaN	NaN	NaN	2.314722
HW140	116	0	0	g	0.070000	5.000000	0.000000	0.000000	0.000000	0.00	0.00	NaN	NaN	NaN	0.160000	NaN	NaN	NaN	NaN	2.064718
HW140	118	0	1	r	0.070000	5.000000	0.000000	0.000000	0.000000	0.00	0.02	g	0	0.366818	0.889216	NaN	NaN	NaN	NaN	2.914295
HW140	121	0	0	g	0.120000	4.910000	0.000000	0.000000	0.090000	0.00	0.09	NaN	NaN	NaN	0.216667	NaN	NaN	NaN	NaN	2.831010
HW140	122	0	0	r	0.120000	5.000000	0.000000	0.000000	0.000000	0.00	0.00	NaN	NaN	NaN	0.190784	NaN	NaN	NaN	NaN	2.164709
HW140	127	0	0	r	0.120000	5.000000	0.000000	0.000000	0.000000	0.00	0.00	NaN	NaN	NaN	0.225882	NaN	NaN	NaN	NaN	1.798177
HW140	128	0	1	r	0.120000	5.000000	0.000000	0.000000	0.000000	0.02	0.00	r	1	0.283081	0.874118	NaN	NaN	NaN	NaN	1.931387
HW140	130	0	0	g	0.120000	5.000000	0.000000	0.000000	0.000000	0.00	0.00	NaN	NaN	NaN	0.293137	NaN	NaN	NaN	NaN	5.596976
HW140	132	0	0	r	0.120000	5.000000	0.000000	0.000000	0.000000	0.00	0.00	NaN	NaN	NaN	0.155686	NaN	NaN	NaN	NaN	1.964783
HW140	133	0	1	g	0.120000	4.890000	0.000000	0.000000	0.110000	0.02	0.11	r	0	0.352445	0.151961	NaN	NaN	NaN	NaN	2.281357
HW140	136	0	1	g	0.170000	5.000000	0.000000	0.000000	0.000000	0.00	0.02	g	1	0.678291	0.802157	NaN	NaN	NaN	NaN	3.114419
HW140	137	0	1	g	0.170000	5.000000	0.000000	0.000000	0.000000	0.00	0.02	g	1	0.430947	0.683922	NaN	NaN	NaN	NaN	3.064324
HW140	139	0	1	g	0.120000	5.000000	0.000000	0.000000	0.000000	0.02	0.00	g	1	0.585731	0.304510	NaN	NaN	NaN	NaN	2.831129
HW140	141	0	0	g	0.120000	5.000000	0.000000	0.000000	0.000000	0.00	0.00	NaN	NaN	NaN	0.532745	NaN	NaN	NaN	NaN	2.397886
HW140	142	0	1	r	0.120000	5.000000	0.000000	0.000000	0.000000	0.00	0.02	g	0	0.868276	0.406863	NaN	NaN	NaN	NaN	2.614550
HW140	145	0	1	g	0.170000	5.000000	0.000000	0.000000	0.000000	0.02	0.00	r	0	1.580530	0.814706	NaN	NaN	NaN	NaN	3.613812
HW140	146	0	0	r	0.220000	5.000000	0.000000	0.000000	0.000000	0.00	0.00	NaN	NaN	NaN	0.296471	NaN	NaN	NaN	NaN	1.997900
HW140	147	0	1	g	0.220000	5.000000	0.000000	0.000000	0.000000	0.02	0.00	r	0	3.062071	0.323922	NaN	NaN	NaN	NaN	5.213369
HW140	148	0	0	g	0.270000	5.000000	0.000000	0.000000	0.000000	0.00	0.00	NaN	NaN	NaN	0.195490	NaN	NaN	NaN	NaN	1.748089
HW140	149	0	0	r	0.270000	5.000000	0.000000	0.000000	0.000000	0.00	0.00	NaN	NaN	NaN	0.320588	NaN	NaN	NaN	NaN	2.547779
HW140	151	0	0	g	0.270000	5.000000	0.000000	0.000000	0.000000	0.00	0.00	NaN	NaN	NaN	0.413725	NaN	NaN	NaN	NaN	3.597514
HW140	152	0	1	g	0.270000	5.000000	0.000000	0.000000	0.000000	0.00	0.02	g	1	0.460526	0.201961	NaN	NaN	NaN	NaN	2.197994
HW140	153	0	0	g	0.270000	5.000000	0.000000	0.000000	0.000000	0.00	0.00	NaN	NaN	NaN	0.210392	NaN	NaN	NaN	NaN	2.014684
HW140	156	0	1	r	0.270000	5.000000	0.000000	0.000000	0.000000	0.02	0.00	r	1	0.597545	0.753137	NaN	NaN	NaN	NaN	2.864491
HW140	161	0	1	r	0.220000	5.000000	0.000000	0.000000	0.000000	0.00	0.02	r	1	0.814349	0.219020	NaN	NaN	NaN	NaN	3.597537
HW140	162	0	0	r	0.220000	5.000000	0.000000	0.000000	0.000000	0.00	0.00	NaN	NaN	NaN	0.707255	NaN	NaN	NaN	NaN	3.564213
HW140	168	0	1	r	0.220000	5.000000	0.000000	0.000000	0.000000	0.02	0.00	r	1	0.538930	0.616078	NaN	NaN	NaN	NaN	3.547567
HW140	170	0	0	g	0.170000	5.000000	0.000000	0.000000	0.000000	0.00	0.00	NaN	NaN	NaN	0.752157	NaN	NaN	NaN	NaN	3.630794
HW140	171	0	0	r	0.170000	5.000000	0.000000	0.000000	0.000000	0.00	0.00	NaN	NaN	NaN	0.289216	NaN	NaN	NaN	NaN	2.297908
HW140	172	0	0	g	0.170000	5.000000	0.000000	0.000000	0.000000	0.00	0.00	NaN	NaN	NaN	0.249804	NaN	NaN	NaN	NaN	2.064681
HW140	176	0	1	r	0.170000	5.000000	0.000000	0.000000	0.000000	0.00	0.02	r	1	0.595861	0.790000	NaN	NaN	NaN	NaN	2.247984
HW140	177	0	1	g	0.170000	5.000000	0.000000	0.000000	0.000000	0.00	0.02	g	1	0.835339	0.379804	NaN	NaN	NaN	NaN	3.047802
HW140	179	0	0	r	0.120000	5.000000	0.000000	0.000000	0.000000	0.00	0.00	NaN	NaN	NaN	0.824510	NaN	NaN	NaN	NaN	2.714469
HW140	180	0	1	g	0.120000	5.000000	0.000000	0.000000	0.000000	0.02	0.00	r	0	0.801312	0.106863	NaN	NaN	NaN	NaN	3.164275
HW140	183	0	0	g	0.170000	5.000000	0.000000	0.000000	0.000000	0.00	0.00	NaN	NaN	NaN	0.268039	NaN	NaN	NaN	NaN	1.914730
HW140	184	0	0	g	0.170000	5.000000	0.000000	0.000000	0.000000	0.00	0.00	NaN	NaN	NaN	0.863529	NaN	NaN	NaN	NaN	2.847774
HW140	186	0	1	r	0.170000	5.000000	0.000000	0.000000	0.000000	0.02	0.00	r	1	0.525357	0.788627	NaN	NaN	NaN	NaN	2.631176
HW140	189	0	1	r	0.170000	5.000000	0.000000	0.000000	0.000000	0.00	0.02	r	1	0.597650	0.369804	NaN	NaN	NaN	NaN	4.063971
HW140	191	0	1	r	0.120000	5.000000	0.000000	0.000000	0.000000	0.02	0.00	g	0	0.659071	0.406667	NaN	NaN	NaN	NaN	2.597854
NY151	3	0	0	g	0.070000	5.000000	0.000000	0.000000	0.000000	0.00	0.00	NaN	NaN	NaN	0.845686	NaN	NaN	NaN	NaN	2.747607
NY151	5	0	0	r	0.070000	5.000000	0.000000	0.000000	0.000000	0.00	0.00	NaN	NaN	NaN	0.606863	NaN	NaN	NaN	NaN	4.011788
NY151	6	0	1	r	0.070000	5.000000	0.000000	0.000000	0.000000	0.02	0.00	g	0	1.545691	0.460196	NaN	NaN	NaN	NaN	4.047409
NY151	7	0	0	r	0.120000	5.000000	0.000000	0.000000	0.000000	0.00	0.00	NaN	NaN	NaN	0.607059	NaN	NaN	NaN	NaN	2.364571
NY151	9	0	1	r	0.120000	5.000000	0.000000	0.000000	0.000000	0.02	0.00	r	1	1.364114	0.423725	NaN	NaN	NaN	NaN	4.030693
NY151	10	0	0	r	0.120000	5.000000	0.000000	0.000000	0.000000	0.00	0.00	NaN	NaN	NaN	0.731961	NaN	NaN	NaN	NaN	2.331283
NY151	13	0	0	g	0.120000	5.000000	0.000000	0.000000	0.000000	0.00	0.00	NaN	NaN	NaN	0.779020	NaN	NaN	NaN	NaN	3.647520
NY151	16	0	1	g	0.120000	5.000000	0.000000	0.000000	0.000000	0.00	0.02	g	1	0.465496	0.626078	NaN	NaN	NaN	NaN	2.497933
NY151	17	0	1	g	0.070000	5.000000	0.000000	0.000000	0.000000	0.02	0.00	r	0	1.991998	0.481176	NaN	NaN	NaN	NaN	3.914084
NY151	18	0	1	g	0.120000	5.000000	0.000000	0.000000	0.000000	0.00	0.02	g	1	0.507481	0.856667	NaN	NaN	NaN	NaN	3.064493
NY151	21	0	1	r	0.120000	5.000000	0.000000	0.000000	0.000000	0.00	0.02	r	1	0.325847	0.580196	NaN	NaN	NaN	NaN	2.164641
NY151	24	0	0	r	0.070000	5.000000	0.000000	0.000000	0.000000	0.00	0.00	NaN	NaN	NaN	0.718627	NaN	NaN	NaN	NaN	2.381153
NY151	26	0	0	r	0.070000	5.000000	0.000000	0.000000	0.000000	0.00	0.00	NaN	NaN	NaN	0.873922	NaN	NaN	NaN	NaN	1.698364
NY151	29	0	1	g	0.070000	5.000000	0.000000	0.000000	0.000000	0.02	0.00	g	1	0.599328	0.454118	NaN	NaN	NaN	NaN	3.331080
NY151	31	0	0	r	0.070000	5.000000	0.000000	0.000000	0.000000	0.00	0.00	NaN	NaN	NaN	0.673922	NaN	NaN	NaN	NaN	2.198085
NY151	34	0	0	r	0.070000	5.000000	0.000000	0.000000	0.000000	0.00	0.00	NaN	NaN	NaN	0.719020	NaN	NaN	NaN	NaN	2.631152
NY151	35	0	0	g	0.070000	5.000000	0.000000	0.000000	0.000000	0.00	0.00	NaN	NaN	NaN	0.466667	NaN	NaN	NaN	NaN	2.664554
NY151	36	0	1	g	0.070000	5.000000	0.000000	0.000000	0.000000	0.00	0.02	g	1	1.206579	0.877059	NaN	NaN	NaN	NaN	3.747501
NY151	38	0	1	r	0.050000	4.790000	0.000000	0.210000	0.000000	0.21	0.02	r	1	1.440817	0.486471	NaN	NaN	NaN	NaN	4.880484
NY151	39	0	1	g	0.050000	5.000000	0.000000	0.000000	0.000000	0.02	0.00	r	0	0.426653	0.623137	NaN	NaN	NaN	NaN	3.064304
NY151	41	0	0	g	0.100000	5.000000	0.000000	0.000000	0.000000	0.00	0.00	NaN	NaN	NaN	0.524118	NaN	NaN	NaN	NaN	2.797766
NY151	42	0	0	r	0.100000	5.000000	0.000000	0.000000	0.000000	0.00	0.00	NaN	NaN	NaN	0.391961	NaN	NaN	NaN	NaN	3.180944
NY151	44	0	1	r	0.100000	5.000000	0.000000	0.000000	0.000000	0.02	0.00	r	1	0.655383	0.787059	NaN	NaN	NaN	NaN	3.081125
NY151	46	0	1	g	0.100000	5.000000	0.000000	0.000000	0.000000	0.00	0.02	g	1	0.769140	0.574510	NaN	NaN	NaN	NaN	3.314273
NY151	50	0	0	r	0.050000	5.000000	0.000000	0.000000	0.000000	0.00	0.00	NaN	NaN	NaN	0.483137	NaN	NaN	NaN	NaN	2.297854
NY151	52	0	0	g	0.050000	5.000000	0.000000	0.000000	0.000000	0.00	0.00	NaN	NaN	NaN	0.670392	NaN	NaN	NaN	NaN	1.997959
NY151	54	0	1	g	0.050000	5.000000	0.000000	0.000000	0.000000	0.02	0.00	r	0	0.738651	0.714706	NaN	NaN	NaN	NaN	2.681219
NY151	57	0	1	r	0.100000	5.000000	0.000000	0.000000	0.000000	0.00	0.02	g	0	0.519646	0.816863	NaN	NaN	NaN	NaN	3.714168
NY151	58	0	0	r	0.150000	5.000000	0.000000	0.000000	0.000000	0.00	0.00	NaN	NaN	NaN	0.454510	NaN	NaN	NaN	NaN	2.148182
NY151	60	0	0	r	0.150000	5.000000	0.000000	0.000000	0.000000	0.00	0.00	NaN	NaN	NaN	0.714510	NaN	NaN	NaN	NaN	2.497903
NY151	62	0	1	r	0.150000	5.000000	0.000000	0.000000	0.000000	0.02	0.00	r	1	1.231886	0.862941	NaN	NaN	NaN	NaN	3.080999
NY151	63	0	0	g	0.150000	5.000000	0.000000	0.000000	0.000000	0.00	0.00	NaN	NaN	NaN	0.518431	NaN	NaN	NaN	NaN	2.531298
NY151	64	0	0	g	0.150000	5.000000	0.000000	0.000000	0.000000	0.00	0.00	NaN	NaN	NaN	0.606275	NaN	NaN	NaN	NaN	2.447865
NY151	66	0	1	r	0.150000	5.000000	0.000000	0.000000	0.000000	0.00	0.02	g	0	1.497167	0.652549	NaN	NaN	NaN	NaN	5.030377
NY151	69	0	1	g	0.200000	5.000000	0.000000	0.000000	0.000000	0.02	0.00	g	1	1.491636	0.435686	NaN	NaN	NaN	NaN	3.414367
NY151	72	0	1	r	0.200000	5.000000	0.000000	0.000000	0.000000	0.02	0.00	r	1	0.438467	0.865098	NaN	NaN	NaN	NaN	1.964715
NY151	77	0	1	r	0.150000	5.000000	0.000000	0.000000	0.000000	0.02	0.00	r	1	1.357117	0.857647	NaN	NaN	NaN	NaN	3.331078
NY151	79	0	1	r	0.150000	5.000000	0.000000	0.000000	0.000000	0.00	0.02	r	1	0.493001	0.444510	NaN	NaN	NaN	NaN	2.514749
NY151	80	0	1	g	0.100000	5.000000	0.000000	0.000000	0.000000	0.02	0.00	r	0	0.435287	0.465882	NaN	NaN	NaN	NaN	1.981558
NY151	81	0	1	r	0.150000	5.000000	0.000000	0.000000	0.000000	0.00	0.02	r	1	0.340195	0.921569	NaN	NaN	NaN	NaN	2.081481
NY151	85	0	0	r	0.150000	5.000000	0.000000	0.000000	0.000000	0.00	0.00	NaN	NaN	NaN	0.329804	NaN	NaN	NaN	NaN	2.514516
NY151	86	0	0	g	0.150000	5.000000	0.000000	0.000000	0.000000	0.00	0.00	NaN	NaN	NaN	0.854902	NaN	NaN	NaN	NaN	2.164782
NY151	87	0	0	g	0.150000	5.000000	0.000000	0.000000	0.000000	0.00	0.00	NaN	NaN	NaN	0.661569	NaN	NaN	NaN	NaN	2.181277
NY151	89	0	1	r	0.150000	5.000000	0.000000	0.000000	0.000000	0.00	0.02	g	0	1.034179	0.545098	NaN	NaN	NaN	NaN	3.314412
NY151	91	0	0	g	0.200000	5.000000	0.000000	0.000000	0.000000	0.00	0.00	NaN	NaN	NaN	0.819804	NaN	NaN	NaN	NaN	1.714791
NY151	92	0	0	g	0.200000	5.000000	0.000000	0.000000	0.000000	0.00	0.00	NaN	NaN	NaN	0.272353	NaN	NaN	NaN	NaN	2.364761
NY151	93	0	0	g	0.200000	5.000000	0.000000	0.000000	0.000000	0.00	0.00	NaN	NaN	NaN	0.888627	NaN	NaN	NaN	NaN	2.131212
NY151	95	0	1	g	0.200000	5.000000	0.000000	0.000000	0.000000	0.02	0.00	g	1	6.160162	0.381569	NaN	NaN	NaN	NaN	8.312582
NY151	98	0	1	g	0.200000	5.000000	0.000000	0.000000	0.000000	0.02	0.00	g	1	0.352461	0.730000	NaN	NaN	NaN	NaN	2.481333
NY151	99	0	0	g	0.150000	5.000000	0.000000	0.000000	0.000000	0.00	0.00	NaN	NaN	NaN	0.840588	NaN	NaN	NaN	NaN	1.814794
NY151	103	0	1	g	0.150000	5.000000	0.000000	0.000000	0.000000	0.00	0.02	g	1	0.435250	0.681765	NaN	NaN	NaN	NaN	2.098133
NY151	104	0	0	g	0.150000	5.000000	0.000000	0.000000	0.000000	0.00	0.00	NaN	NaN	NaN	0.369804	NaN	NaN	NaN	NaN	2.231347
NY151	105	0	1	g	0.150000	5.000000	0.000000	0.000000	0.000000	0.00	0.02	g	1	0.488497	0.627255	NaN	NaN	NaN	NaN	2.514605
NY151	107	0	1	r	0.100000	5.000000	0.000000	0.000000	0.000000	0.00	0.02	g	0	1.635065	0.240392	NaN	NaN	NaN	NaN	3.730901
NY151	109	0	0	g	0.150000	5.000000	0.000000	0.000000	0.000000	0.00	0.00	NaN	NaN	NaN	0.698431	NaN	NaN	NaN	NaN	2.747939
NY151	111	0	1	r	0.150000	5.000000	0.000000	0.000000	0.000000	0.02	0.00	r	1	0.425042	0.975882	NaN	NaN	NaN	NaN	2.747721
NY151	114	0	0	g	0.150000	5.000000	0.000000	0.000000	0.000000	0.00	0.00	NaN	NaN	NaN	0.742941	NaN	NaN	NaN	NaN	2.031383
NY151	115	0	0	g	0.150000	5.000000	0.000000	0.000000	0.000000	0.00	0.00	NaN	NaN	NaN	0.631569	NaN	NaN	NaN	NaN	2.647969
NY151	116	0	0	g	0.150000	5.000000	0.000000	0.000000	0.000000	0.00	0.00	NaN	NaN	NaN	0.390000	NaN	NaN	NaN	NaN	2.297946
NY151	118	0	1	r	0.150000	5.000000	0.000000	0.000000	0.000000	0.00	0.02	r	1	0.273790	0.899216	NaN	NaN	NaN	NaN	2.614493
NY151	121	0	0	g	0.100000	5.000000	0.000000	0.000000	0.000000	0.00	0.00	NaN	NaN	NaN	0.726667	NaN	NaN	NaN	NaN	1.898084
NY151	122	0	0	r	0.100000	5.000000	0.000000	0.000000	0.000000	0.00	0.00	NaN	NaN	NaN	0.520784	NaN	NaN	NaN	NaN	2.181240
NY151	127	0	0	r	0.100000	5.000000	0.000000	0.000000	0.000000	0.00	0.00	NaN	NaN	NaN	0.475882	NaN	NaN	NaN	NaN	2.497892
NY151	128	0	1	r	0.100000	5.000000	0.000000	0.000000	0.000000	0.02	0.00	r	1	0.367682	1.000000	NaN	NaN	NaN	NaN	2.081312
NY151	130	0	0	g	0.100000	5.000000	0.000000	0.000000	0.000000	0.00	0.00	NaN	NaN	NaN	0.643137	NaN	NaN	NaN	NaN	2.164626
NY151	132	0	0	r	0.100000	5.000000	0.000000	0.000000	0.000000	0.00	0.00	NaN	NaN	NaN	0.935686	NaN	NaN	NaN	NaN	2.348014
NY151	133	0	1	g	0.100000	5.000000	0.000000	0.000000	0.000000	0.02	0.00	r	0	1.626232	0.291961	NaN	NaN	NaN	NaN	4.147322
NY151	136	0	1	g	0.150000	5.000000	0.000000	0.000000	0.000000	0.00	0.02	r	0	3.686192	0.392157	NaN	NaN	NaN	NaN	5.963345
NY151	137	0	1	g	0.200000	5.000000	0.000000	0.000000	0.000000	0.00	0.02	g	1	0.416413	0.893922	NaN	NaN	NaN	NaN	3.264409
NY151	139	0	1	g	0.200000	5.000000	0.000000	0.000000	0.000000	0.02	0.00	g	1	0.700296	0.574510	NaN	NaN	NaN	NaN	3.181207
NY151	141	0	0	g	0.150000	5.000000	0.000000	0.000000	0.000000	0.00	0.00	NaN	NaN	NaN	0.852745	NaN	NaN	NaN	NaN	1.831557
NY151	142	0	1	r	0.150000	5.000000	0.000000	0.000000	0.000000	0.00	0.02	r	1	1.759402	0.346863	NaN	NaN	NaN	NaN	4.280628
NY151	145	0	1	g	0.150000	5.000000	0.000000	0.000000	0.000000	0.02	0.00	r	0	0.421850	0.654706	NaN	NaN	NaN	NaN	3.914127
NY151	146	0	0	r	0.200000	5.000000	0.000000	0.000000	0.000000	0.00	0.00	NaN	NaN	NaN	0.336471	NaN	NaN	NaN	NaN	3.131124
NY151	147	0	1	g	0.200000	5.000000	0.000000	0.000000	0.000000	0.02	0.00	g	1	1.613115	0.443922	NaN	NaN	NaN	NaN	4.114002
NY151	148	0	0	g	0.200000	5.000000	0.000000	0.000000	0.000000	0.00	0.00	NaN	NaN	NaN	0.455490	NaN	NaN	NaN	NaN	2.231443
NY151	149	0	0	r	0.200000	5.000000	0.000000	0.000000	0.000000	0.00	0.00	NaN	NaN	NaN	0.450588	NaN	NaN	NaN	NaN	2.814512
NY151	151	0	0	g	0.200000	5.000000	0.000000	0.000000	0.000000	0.00	0.00	NaN	NaN	NaN	0.633725	NaN	NaN	NaN	NaN	2.564499
NY151	152	0	1	g	0.200000	5.000000	0.000000	0.000000	0.000000	0.00	0.02	g	1	0.904591	0.851961	NaN	NaN	NaN	NaN	3.464252
NY151	153	0	0	g	0.150000	5.000000	0.000000	0.000000	0.000000	0.00	0.00	NaN	NaN	NaN	0.640392	NaN	NaN	NaN	NaN	2.731080
NY151	156	0	1	r	0.150000	5.000000	0.000000	0.000000	0.000000	0.02	0.00	r	1	0.460292	0.843137	NaN	NaN	NaN	NaN	3.297745
NY151	161	0	1	r	0.150000	5.000000	0.000000	0.000000	0.000000	0.00	0.02	r	1	2.406073	0.349020	NaN	NaN	NaN	NaN	4.730441
NY151	162	0	0	r	0.100000	5.000000	0.000000	0.000000	0.000000	0.00	0.00	NaN	NaN	NaN	0.697255	NaN	NaN	NaN	NaN	2.747890
NY151	168	0	1	r	0.100000	5.000000	0.000000	0.000000	0.000000	0.02	0.00	r	1	0.599599	0.756078	NaN	NaN	NaN	NaN	3.147605
NY151	170	0	0	g	0.100000	5.000000	0.000000	0.000000	0.000000	0.00	0.00	NaN	NaN	NaN	0.822157	NaN	NaN	NaN	NaN	2.797801
NY151	171	0	0	r	0.100000	5.000000	0.000000	0.000000	0.000000	0.00	0.00	NaN	NaN	NaN	0.759216	NaN	NaN	NaN	NaN	2.031477
NY151	172	0	0	g	0.100000	5.000000	0.000000	0.000000	0.000000	0.00	0.00	NaN	NaN	NaN	0.749804	NaN	NaN	NaN	NaN	2.397921
NY151	176	0	1	r	0.100000	5.000000	0.000000	0.000000	0.000000	0.00	0.02	r	1	1.142967	0.540000	NaN	NaN	NaN	NaN	2.864543
NY151	177	0	1	g	0.050000	5.000000	0.000000	0.000000	0.000000	0.00	0.02	g	1	0.757352	0.859804	NaN	NaN	NaN	NaN	2.198084
NY151	179	0	0	r	0.050000	5.000000	0.000000	0.000000	0.000000	0.00	0.00	NaN	NaN	NaN	0.894510	NaN	NaN	NaN	NaN	1.864713
NY151	180	0	1	g	0.050000	5.000000	0.000000	0.000000	0.000000	0.02	0.00	r	0	0.892556	0.606863	NaN	NaN	NaN	NaN	2.581256
NY151	183	0	0	g	0.100000	5.000000	0.000000	0.000000	0.000000	0.00	0.00	NaN	NaN	NaN	0.878039	NaN	NaN	NaN	NaN	2.764618
NY151	184	0	0	g	0.100000	5.000000	0.000000	0.000000	0.000000	0.00	0.00	NaN	NaN	NaN	0.533529	NaN	NaN	NaN	NaN	2.314678
NY151	186	0	1	r	0.100000	5.000000	0.000000	0.000000	0.000000	0.02	0.00	r	1	0.617624	0.978627	NaN	NaN	NaN	NaN	2.647775
NY151	189	0	1	r	0.100000	5.000000	0.000000	0.000000	0.000000	0.00	0.02	r	1	0.289094	0.859804	NaN	NaN	NaN	NaN	3.014468
NY151	191	0	1	r	0.050000	5.000000	0.000000	0.000000	0.000000	0.02	0.00	r	1	0.535296	0.916667	NaN	NaN	NaN	NaN	2.248109
NY151	193	0	0	g	0.050000	5.000000	0.000000	0.000000	0.000000	0.00	0.00	NaN	NaN	NaN	0.762745	NaN	NaN	NaN	NaN	2.531122
NY151	197	0	0	r	0.050000	5.000000	0.000000	0.000000	0.000000	0.00	0.00	NaN	NaN	NaN	0.289216	NaN	NaN	NaN	NaN	1.998163
NY151	198	0	0	g	0.050000	5.000000	0.000000	0.000000	0.000000	0.00	0.00	NaN	NaN	NaN	0.616863	NaN	NaN	NaN	NaN	2.364658
NY151	201	0	1	r	0.050000	5.000000	0.000000	0.000000	0.000000	0.00	0.02	g	0	0.407735	0.860000	NaN	NaN	NaN	NaN	2.747751
NY151	202	0	1	g	0.100000	5.000000	0.000000	0.000000	0.000000	0.02	0.00	g	1	1.152777	0.288627	NaN	NaN	NaN	NaN	4.530529
NY151	204	0	1	r	0.100000	5.000000	0.000000	0.000000	0.000000	0.02	0.00	g	0	0.784559	0.257843	NaN	NaN	NaN	NaN	2.647844
NY151	207	0	0	g	0.150000	5.000000	0.000000	0.000000	0.000000	0.00	0.00	NaN	NaN	NaN	0.684314	NaN	NaN	NaN	NaN	2.297934
NY151	210	0	0	r	0.150000	5.000000	0.000000	0.000000	0.000000	0.00	0.00	NaN	NaN	NaN	0.829020	NaN	NaN	NaN	NaN	2.381266
NY151	211	0	1	g	0.150000	5.000000	0.000000	0.000000	0.000000	0.00	0.02	g	1	0.301191	0.964706	NaN	NaN	NaN	NaN	2.047893
NY151	212	0	1	g	0.150000	5.000000	0.000000	0.000000	0.000000	0.00	0.02	g	1	0.308727	0.907451	NaN	NaN	NaN	NaN	2.264562
NY151	215	0	1	r	0.100000	5.000000	0.000000	0.000000	0.000000	0.02	0.00	r	1	2.221882	0.764118	NaN	NaN	NaN	NaN	4.247281
NY151	216	0	0	r	0.100000	5.000000	0.000000	0.000000	0.000000	0.00	0.00	NaN	NaN	NaN	0.553137	NaN	NaN	NaN	NaN	2.347973
NY151	220	0	1	g	0.100000	5.000000	0.000000	0.000000	0.000000	0.00	0.02	g	1	0.306104	0.838431	NaN	NaN	NaN	NaN	1.698112
NY151	221	0	1	r	0.050000	5.000000	0.000000	0.000000	0.000000	0.02	0.00	r	1	0.728240	0.843137	NaN	NaN	NaN	NaN	2.431276
NY151	224	0	0	r	0.050000	5.000000	0.000000	0.000000	0.000000	0.00	0.00	NaN	NaN	NaN	0.747451	NaN	NaN	NaN	NaN	3.431028
NY151	225	0	1	r	0.050000	5.000000	0.000000	0.000000	0.000000	0.00	0.02	g	0	0.385275	0.659020	NaN	NaN	NaN	NaN	2.647910
NY151	227	0	0	r	0.100000	5.000000	0.000000	0.000000	0.000000	0.00	0.00	NaN	NaN	NaN	0.579216	NaN	NaN	NaN	NaN	2.264653
NY151	228	0	0	r	0.100000	5.000000	0.000000	0.000000	0.000000	0.00	0.00	NaN	NaN	NaN	0.949804	NaN	NaN	NaN	NaN	1.681533
NY151	231	0	1	g	0.100000	5.000000	0.000000	0.000000	0.000000	0.00	0.02	g	1	0.512004	0.743529	NaN	NaN	NaN	NaN	1.998146
NY151	233	0	0	g	0.100000	5.000000	0.000000	0.000000	0.000000	0.00	0.00	NaN	NaN	NaN	0.819804	NaN	NaN	NaN	NaN	2.297977
NY151	235	0	0	g	0.100000	5.000000	0.000000	0.000000	0.000000	0.00	0.00	NaN	NaN	NaN	0.733529	NaN	NaN	NaN	NaN	1.964665
NY151	236	0	0	r	0.100000	5.000000	0.000000	0.000000	0.000000	0.00	0.00	NaN	NaN	NaN	0.855294	NaN	NaN	NaN	NaN	1.781311
NY151	239	0	1	r	0.100000	5.000000	0.000000	0.000000	0.000000	0.02	0.00	r	1	0.481034	0.953137	NaN	NaN	NaN	NaN	2.048051
NY151	240	0	1	r	0.050000	5.000000	0.000000	0.000000	0.000000	0.02	0.00	r	1	0.575209	0.885882	NaN	NaN	NaN	NaN	3.381048
PF_CH_001	1	0	1	g	0.300000	5.000000	0.000000	0.000000	0.000000	0.02	0.00	g	1	1.188441	0.675556	NaN	NaN	NaN	NaN	3.860935
[truncated: 3,700 more rows]
