# Supplementary material for: Response-Related Signals Increase Confidence But Not Metacognitive Performance
Source: eNeuro. 2020 May 20;7(3):ENEURO.0326-19.2020. doi: 10.1523/ENEURO.0326-19.2020 (PMC7240286; doi:10.1523/ENEURO.0326-19.2020)
Supplement: Extended Data — Supplementary Experimental codes, raw data, analysis, and simulation files. Download Extended Data, ZIP file. [file enu-eN-NWR-0326-19-s01.zip › filevich_metareport_revised/analysis/fx/respondToReviewers.Rmd]

## Respond to reviewers' points
```{r RespondReviews}
# 1. Check the range of staircased values: is it possible that meta-performance is inflated in one condition vs the other? 
rangeStimStrength <- rawData %>% 
  group_by(contReport,suj) %>%
  dplyr::summarise(rangeStimStrength = max(range(durationDifference)) - min(range(durationDifference)),
                   SDStimStrength = sd(durationDifference))


full_lm = lmer(rangeStimStrength ~ contReport + (1|suj), data=rangeStimStrength)
null_lm = lmer(rangeStimStrength ~ (1|suj), data=rangeStimStrength)
anova(null_lm, full_lm)

BF_BIC = exp((BIC(null_lm) - BIC(full_lm))/2)  # From BICs to Bayes factor
BF_BIC 
BIC(null_lm) - BIC(full_lm)

full_lm = lmer(SDStimStrength ~ contReport + (1|suj), data=rangeStimStrength)
null_lm = lmer(SDStimStrength ~ (1|suj), data=rangeStimStrength)
anova(null_lm, full_lm)

BF_BIC = exp((BIC(null_lm) - BIC(full_lm))/2)  # From BICs to Bayes factor
BF_BIC 
BIC(null_lm) - BIC(full_lm)


# 2. Check d' between CR+ and CR- conditons
#green arbitrarily defined as target -> hit: stim=='g', proxy=='g'
psychoValues <- rawData %>% 
  filter(contReport == "CR+") %>%
  group_by(type1, suj, stim, predictedAnswer) %>%
  dplyr::summarise(count = n()) 

SDTvalues_nhit  <- psychoValues %>%  group_by(type1, suj) %>%
  filter(stim == "g") %>% filter(predictedAnswer=='g') %>% transmute(n_hit = count+.5)
SDTvalues_nfa   <- psychoValues %>%  group_by(type1, suj) %>%
  filter(stim == "r") %>% filter(predictedAnswer=='g') %>% transmute(n_fa = count+.5)
SDTvalues_nmiss <- psychoValues %>%  group_by(type1, suj) %>%
  filter(stim == "g") %>% filter(predictedAnswer=='r') %>% transmute(n_miss = count+.5)
SDTvalues_ncr   <- psychoValues %>%  group_by(type1, suj) %>%
  filter(stim == "r") %>% filter(predictedAnswer=='r') %>% transmute(n_cr = count+.5)

SDTvalues <- left_join(SDTvalues_nhit, SDTvalues_nfa, by = c('suj', 'type1')) %>%
  left_join(., SDTvalues_nmiss, by = c('suj', 'type1')) %>%
  left_join(., SDTvalues_ncr, by = c('suj', 'type1')) %>%
  na.omit()

indices <- psycho::dprime(SDTvalues$n_hit, SDTvalues$n_fa, SDTvalues$n_miss, SDTvalues$n_cr)
SDTvalues$dprime <- indices$dprime

full_lm = lmer(dprime ~ type1 + (1|suj), data=SDTvalues)
null_lm = lmer(dprime ~ (1|suj), data=SDTvalues)
anova(null_lm, full_lm)
BF_BIC = exp((BIC(null_lm) - BIC(full_lm))/2)  # From BICs to Bayes factor
BF_BIC 
BIC(null_lm) - BIC(full_lm)


```
