# Supplementary material for: Response-Related Signals Increase Confidence But Not Metacognitive Performance
Source: eNeuro. 2020 May 20;7(3):ENEURO.0326-19.2020. doi: 10.1523/ENEURO.0326-19.2020 (PMC7240286; doi:10.1523/ENEURO.0326-19.2020)
Supplement: Extended Data — Supplementary Experimental codes, raw data, analysis, and simulation files. Download Extended Data, ZIP file. [file enu-eN-NWR-0326-19-s01.zip › filevich_metareport_revised/analysis/fx/makeFinalFigures.Rmd]

### Figure 2: Effects on confidence (descriptive analyses)
```{r makeFigure2}
figure2.A / figure2.B
pdf(file = paste(pathToFigs, "Figure2.pdf", sep = "/"))
figure2.A / figure2.B
dev.off()

save_plot(paste(pathToFigs, "Figure2.tif", sep = "/"), fig =  figure2.A / figure2.B, width = 18, height = 24,
          dpi = 300, theme = theme_get(), label.color = "black",
          label.size = 0.1, axis.textsize = 0.8, axis.titlesize = 0.75,
          legend.textsize = 0.6, legend.titlesize = 0.65,
          legend.itemsize = 0.5)

```

### Figure 3: Effects on metacognitive sensitivity (confirmatory analyses)
```{r makeFigure3}
figure3.A / figure3.B
pdf(file = paste(pathToFigs, "Figure3.pdf", sep = "/"))
figure3.A / figure3.B
dev.off()


save_plot(paste(pathToFigs, "Figure3.tif", sep = "/"), fig =  figure3.A / figure3.B, width = 18, height = 20,
          dpi = 300, theme = theme_get(), label.color = "black",
          label.size = 0.1, axis.textsize = 0.8, axis.titlesize = 0.75,
          legend.textsize = 0.6, legend.titlesize = 0.65,
          legend.itemsize = 0.5)

```
