# Supplementary material for: Response-Related Signals Increase Confidence But Not Metacognitive Performance
Source: eNeuro. 2020 May 20;7(3):ENEURO.0326-19.2020. doi: 10.1523/ENEURO.0326-19.2020 (PMC7240286; doi:10.1523/ENEURO.0326-19.2020)
Supplement: Extended Data — Supplementary Experimental codes, raw data, analysis, and simulation files. Download Extended Data, ZIP file. [file enu-eN-NWR-0326-19-s01.zip › filevich_metareport_revised/analysis/simulation/SDTmodelToPower_parallel.R]

rm(list=ls())

# library(metaSDT)
library(ggplot2); theme_set(theme_bw())
library(plyr)
library(dplyr)
library(tidyr) #unite
library(reshape)
library(lme4)
library(lmerTest)
library(multidplyr) # devtools::install_github("hadley/multidplyr")
library(purrr)
library(afex)
library(patchwork)
functionDir = dirname(rstudioapi::getSourceEditorContext()$path)
setwd(functionDir)
dataDir = paste(functionDir,'/../../resultData/',sep='')
source("./simulateTrials.R")

params <- data.frame( d = 1,
                      c1 = 0,
                      c2_1 = -1,
                      c2_2 = 1,
                      nsubjs = 23,
                      ntrials = 80,
                      nExperiments = 250) 

nExperiments <- params$nExperiments #we'll need this here

#metad_hi = 0.8 unused for now - arbitrary addedSD_hi and _lo
#metad_lo = 0.5
#degrade internal response for the confidence judgement
# https://apcentral.collegeboard.org/courses/ap-statistics/classroom-resources/why-variances-add-and-why-it-matters

addedSD_cond1 = seq(-2, 4, by=0.1) #This will have to be changed. I think Lukas had a solution for this 
addedSD_cond2 = addedSD_cond1 + rep(0.1, length(addedSD_cond1))
params$nMratio_combi = length(addedSD_cond1) * length(addedSD_cond2)


## Simulate and run glmers
counter=1
real_res=list()
proxy_res=list()
for (sd_1 in c(1:length(addedSD_cond1))){
  for(sd_2 in c(1:length(addedSD_cond2))){
    
    # save in case of a crash
    if (counter %% 10 == 0) {
      save(real_res,file='./real_res.RData')
      save(proxy_res,file='./proxy_res.RData')
    }
    
    print(paste("now fitting: sd_1 = ",sd_1,' / sd_2 = ', sd_2,sep=''))
    
    Data.long <- simulateTrials(sd_1,sd_2, params) %>% mutate(exp=as.numeric(exp))
    
    # RUN LMER IN PARALLEL
    ncluster = 20 # how many cores involved
    cluster <- create_cluster(ncluster)
    cluster_assign_value(cluster, 'glmer', glmer)
    cluster_assign_value(cluster, 'map', map)
    cluster_assign_value(cluster, 'tidy', broom::tidy)
    cluster_assign_value(cluster, 'one_of', one_of)
    
    # real data
    real_res[[counter]] = Data.long %>% 
      select(correct,confidence,condition,suj,exp) %>%
      nest(-exp) %>%
      partition(cluster=cluster,exp) %>%
      mutate(lme_out = map(data, ~broom::tidy(glmer(correct ~ confidence * condition + (confidence + condition | suj), data = .,family='binomial'),'fixed'))) %>% 
      mutate(estimate = map(lme_out,'estimate'),z = map(lme_out,'statistic'),p = map(lme_out,'p.value')) %>%
      select(-data,-lme_out) %>% as.data.frame() %>%
      collect() %>% mutate(sd_1=addedSD_cond1[sd_1],sd_2=addedSD_cond2[sd_2])
    
    
    
    # RUN LMER IN PARALLEL
    ncluster = 20 # how many cores involved
    cluster <- create_cluster(ncluster)
    cluster_assign_value(cluster, 'glmer', glmer)
    cluster_assign_value(cluster, 'map', map)
    cluster_assign_value(cluster, 'tidy', broom::tidy)
    cluster_assign_value(cluster, 'one_of', one_of)
    
    
    # proxy data
    proxy_res[[counter]] = Data.long %>% 
      select(correct.proxy,confidence,condition,suj,exp) %>%
      nest(-exp) %>%
      partition(cluster=cluster,exp) %>%
      mutate(lme_out = map(data, ~broom::tidy(glmer(correct.proxy ~ confidence * condition + (confidence + condition | suj), data = .,family='binomial'),'fixed'))) %>% 
      mutate(estimate = map(lme_out,'estimate'),z = map(lme_out,'statistic'),p = map(lme_out,'p.value')) %>%
      select(-data,-lme_out) %>% as.data.frame() %>%
      collect() %>% mutate(sd_1=addedSD_cond1[sd_1],sd_2=addedSD_cond2[sd_2])
    
    counter = counter+1
  } 
} 
save(real_res,file='./real_res.RData')
save(proxy_res,file='./proxy_res.RData')

load('./real_res.RData')
load('./proxy_res.RData')

## reshape real
real_res=bind_rows(real_res)

zs=as.data.frame(matrix(unlist(real_res$z),ncol=4,byrow = T)); names(zs) = c('intercept','conf','cond','inter')
ps=as.data.frame(matrix(unlist(real_res$p),ncol=4,byrow = T)); names(ps) = names(zs)
es=as.data.frame(matrix(unlist(real_res$estimate),ncol=4,byrow = T)); names(es) = names(zs)

zs = zs %>% gather(eff,z,names(zs))
ps = ps %>% gather(eff,p,names(ps))
es = es %>% gather(eff,e,names(es))
real_res = data.frame(eff=zs$eff,z=zs$z,p=ps$p,e=es$e,sd_1=rep(real_res$sd_1,4),sd_2=rep(real_res$sd_2,4)) %>% group_by(eff) %>% mutate(perm=1:n(),type1='real')


## reshape proxy
proxy_res=bind_rows(proxy_res)

zs=as.data.frame(matrix(unlist(proxy_res$z),ncol=4,byrow = T)); names(zs) = c('intercept','conf','cond','inter')
ps=as.data.frame(matrix(unlist(proxy_res$p),ncol=4,byrow = T)); names(ps) = names(zs)
es=as.data.frame(matrix(unlist(proxy_res$estimate),ncol=4,byrow = T)); names(es) = names(zs)

zs = zs %>% gather(eff,z,names(zs))
ps = ps %>% gather(eff,p,names(ps))
es = es %>% gather(eff,e,names(es))
proxy_res = data.frame(eff=zs$eff,z=zs$z,p=ps$p,e=es$e,sd_1=rep(proxy_res$sd_1,4),sd_2=rep(proxy_res$sd_2,4)) %>% group_by(eff) %>% mutate(perm=1:n(),type1='proxy')


all_res=rbind(real_res,proxy_res)
all_res=dplyr::bind_rows(real_res,proxy_res) %>% filter(sd_1>0, sd_2>0)

library(reshape)
library(gridExtra)
library(R.matlab)
library(DescTools) #Closest


sigma2Mratio <- readMat(paste0(dataDir,"/sigma_2_Mratio_LUT.mat"))
sigma2Mratio$Mratio <- round(sigma2Mratio$Mratio, digits = 2)
sigma2Mratio$sigma.added <- seq(-2.0, 4.0, by=0.1) #reading from matlab has precision problems. replace with the same information

#map the xmin=0.1, xmax = 1.2, ymin=0.1, ymax=1.2 from Mratio to added SD
max.mapped <- sigma2Mratio$sigma.added[Closest(sigma2Mratio$Mratio, .1, which = TRUE)]
min.mapped <- sigma2Mratio$sigma.added[Closest(sigma2Mratio$Mratio, 1.1, which = TRUE)]

all_res <- mutate(all_res, Mratio1 = sigma2Mratio$Mratio[match(sd_1,sigma2Mratio$sigma.added)],
                  Mratio2 = sigma2Mratio$Mratio[match(sd_2,sigma2Mratio$sigma.added)])

tmp <- all_res %>% filter(eff=='inter') %>%  group_by(eff,sd_1,sd_2,type1) %>% summarise(p=mean(p<0.05))

plot.abspower_proxy = tmp %>% filter(type1=="proxy") %>% ggplot(aes(x=sd_1,y=sd_2,fill=p)) +
  geom_tile(colour = "white") +
  scale_fill_gradient(low = "white", high = "steelblue")  +
  labs(fill="Power", x = "added sigma R+", y = "added sigma R-",title="Proxy") +
  theme(strip.text.y = element_blank()) +  coord_fixed() +
  scale_x_continuous(breaks = unique(all_res$sd_1)[seq(1,length(unique(all_res$sd_1)), by = 5)], 
                     sec.axis = sec_axis(~., 
                                         breaks = unique(all_res$sd_1)[seq(1,length(unique(all_res$sd_1)), by = 5)],
                                         labels = sigma2Mratio$Mratio[seq(1,length(unique(all_res$sd_1)), by = 5)],
                                         name="M-ratio R+")) +
  scale_y_continuous(breaks = unique(all_res$sd_1)[seq(1,length(unique(all_res$sd_1)), by = 5)], 
                     sec.axis = sec_axis(~., 
                                         breaks = unique(all_res$sd_1)[seq(1,length(unique(all_res$sd_1)), by = 5)],
                                         labels = sigma2Mratio$Mratio[seq(1,length(unique(all_res$sd_1)), by = 5)],
                                         name="M-ratio R-"))


plot.abspower_real = tmp %>% filter(type1=="real") %>% ggplot(aes(x=sd_1,y=sd_2,fill=p)) +
  geom_tile(colour = "white") +
  scale_fill_gradient(low = "white", high = "steelblue")  +
  labs(fill="Power", x = "added sigma R+", y = "added sigma R-",title="Observed responses") +
  theme(strip.text.y = element_blank()) +  coord_fixed() +
  scale_x_continuous(breaks = unique(all_res$sd_1)[seq(1,length(unique(all_res$sd_1)), by = 5)], 
                     sec.axis = sec_axis(~., 
                                         breaks = unique(all_res$sd_1)[seq(1,length(unique(all_res$sd_1)), by = 5)],
                                         labels = sigma2Mratio$Mratio[seq(1,length(unique(all_res$sd_1)), by = 5)],
                                         name="M-ratio R+")) +
  scale_y_continuous(breaks = unique(all_res$sd_1)[seq(1,length(unique(all_res$sd_1)), by = 5)], 
                     sec.axis = sec_axis(~., 
                                         breaks = unique(all_res$sd_1)[seq(1,length(unique(all_res$sd_1)), by = 5)],
                                         labels = sigma2Mratio$Mratio[seq(1,length(unique(all_res$sd_1)), by = 5)],
                                         name="M-ratio R-"))


# Get the power difference 
all_res.summary <- all_res %>% filter(eff=='inter') %>% 
  group_by(eff,sd_1,sd_2,type1) %>% 
  summarise(p=mean(p<0.05))  
all_res.summary.diff <- cast(all_res.summary, eff+sd_1+sd_2~type1, value.var = p) %>% 
  mutate(., powerDiff = proxy-real)

labels <- c(inter = "Difference")
plot.diffpower <- ggplot(all_res.summary.diff, aes(x=sd_1,y=sd_2,fill=powerDiff)) +
  geom_tile(colour = "white") +
  scale_fill_gradient2(midpoint=0, low = "blue", mid = "white", high = "red",space ="Lab") +
  labs(fill="Power difference", x = "added sigma R+", y = "added sigma R-",title="Difference") + 
  theme(strip.text.x = element_text()) +  coord_fixed() +
  scale_x_continuous(breaks = unique(all_res$sd_1)[seq(1,length(unique(all_res$sd_1)), by = 5)], 
                     sec.axis = sec_axis(~., 
                                         breaks = unique(all_res$sd_1)[seq(1,length(unique(all_res$sd_1)), by = 5)],
                                         labels = sigma2Mratio$Mratio[seq(1,length(unique(all_res$sd_1)), by = 5)],
                                         name="M-ratio R+")) +
  scale_y_continuous(breaks = unique(all_res$sd_1)[seq(1,length(unique(all_res$sd_1)), by = 5)], 
                     sec.axis = sec_axis(~., 
                                         breaks = unique(all_res$sd_1)[seq(1,length(unique(all_res$sd_1)), by = 5)],
                                         labels = sigma2Mratio$Mratio[seq(1,length(unique(all_res$sd_1)), by = 5)],
                                         name="M-ratio R-"))


plot.abspower_real + plot.abspower_proxy + plot.diffpower & theme(plot.title = element_text(vjust = -60))  
