# Supplementary material for: Response-Related Signals Increase Confidence But Not Metacognitive Performance
Source: eNeuro. 2020 May 20;7(3):ENEURO.0326-19.2020. doi: 10.1523/ENEURO.0326-19.2020 (PMC7240286; doi:10.1523/ENEURO.0326-19.2020)
Supplement: Extended Data — Supplementary Experimental codes, raw data, analysis, and simulation files. Download Extended Data, ZIP file. [file enu-eN-NWR-0326-19-s01.zip › filevich_metareport_revised/analysis/simulation/simulateTrials.R]

simulateTrials <- function (sd_1, sd_2,params){
  
  d = params$d
  c1 = params$c1
  c2_1 = params$c2_1
  c2_2 = params$c2_2
  nsubjs = params$nsubjs
  ntrials = params$ntrials
  nExperiments = params$nExperiments
  
  
  #Initialize
  trialnumbers <- 1:ntrials
  subjs <- 1:nsubjs
  experiments <- 1:nExperiments
  Data <- expand.grid(trial = trialnumbers, suj = subjs, exp = experiments)
  factorNames <- c('suj' ,'exp')
  Data[,factorNames] <- lapply(Data[,factorNames], factor)
  Data$internalSignal_1 <- rep(NA,length(Data$trial))
  Data$response <- rep(NA,length(Data$trial))
  Data$response.proxy <- rep(NA,length(Data$trial))
  Data$correct <- rep(NA,length(Data$trial))
  Data$correct.proxy<- rep(NA,length(Data$trial))
  
  Data$stimulus.num = runif(ntrials)
  Data$stimulus.num[Data$stimulus.num > 0.5] <- 2 #in this order: first >.5 -> 2, then <0.5 -> 1
  Data$stimulus.num[Data$stimulus.num <= 0.5] <- 1
  Data$stimulus[Data$stimulus.num == 1] <- 'S1'
  Data$stimulus[Data$stimulus.num == 2] <- 'S2'
  
  Data$internalSignal_1[which(Data$stimulus=='S1')] = rnorm(length(which(Data$stimulus=='S1')), mean = -d/2, sd = 0.5)
  Data$internalSignal_1[which(Data$stimulus=='S2')] = rnorm(length(which(Data$stimulus=='S2')), mean = d/2, sd = 0.5)
  
  Data$response[Data$internalSignal_1 <= c1] <- 1
  Data$response[Data$internalSignal_1 > c1] <- 2
  
  Data$correct[Data$response == Data$stimulus.num] <- 1
  Data$correct[Data$response != Data$stimulus.num] <- 0
  
  #Create a proxy
  addedSD_proxyNoise = 0.9 #Approximate value found by trial-and error looking for a proportionMatch of ~70%
  Data$internalSignal_1.noisy <- Data$internalSignal_1 + rnorm(length(Data$internalSignal_1), mean=0, sd=addedSD_proxyNoise)
  Data$response.proxy[Data$internalSignal_1.noisy <= c1] <- 1
  Data$response.proxy[Data$internalSignal_1.noisy > c1] <- 2
  
  proportionMatch = length(which(Data$response.proxy == Data$response)) / length(Data$response) 
  proportionMatch
  
  Data$correct.proxy[Data$response.proxy == Data$stimulus.num] <- 1
  Data$correct.proxy[Data$response.proxy != Data$stimulus.num] <- 0
  
  addedSD1 <- addedSD_cond1[sd_1]
  addedSD2 <- addedSD_cond2[sd_2]
  
  if (addedSD1>=0) {
    Data$internalSignal_2_cond1 <- Data$internalSignal_1 + rnorm(ntrials, mean = 0, sd = abs(addedSD1))
  }

  if (addedSD2>=0) {
    Data$internalSignal_2_cond2 <- Data$internalSignal_1 + rnorm(ntrials, mean = 0, sd = abs(addedSD2))
  }

  if (addedSD1<0) {
    # This is what we ran in the simulation
    tmp_internalSignal_2_cond1 <- Data$internalSignal_1 + rnorm(ntrials, mean = 0, sd = abs(addedSD1))
    Data$internalSignal_1 = tmp_internalSignal_2_cond1
    Data$internalSignal_2_cond1<- Data$internalSignal_1
    # this is a better code for it
    # data.degraded <- Data$internalSignal_1 + rnorm(ntrials, mean = 0, sd = abs(addedSD1))
    # data.sharp <- Data$internalSignal_1
    # Data$internalSignal_2_cond1 <- data.sharp
    # Data$internalSignal_1 <- data.degraded
  }

  if (addedSD2<0) {
    tmp_internalSignal_2_cond2 <- Data$internalSignal_1 + rnorm(ntrials, mean = 0, sd = abs(addedSD2))
    Data$internalSignal_1 = tmp_internalSignal_2_cond2
    Data$internalSignal_2_cond2<- Data$internalSignal_1
  }

  
  #melt these two columns alone
  Data.long <- melt(Data, 
                    measure.vars = c("internalSignal_2_cond1", "internalSignal_2_cond2"), 
                    variable_name = "condition")
  
  Data.long$correct <- as.factor(Data.long$correct)
  Data.long <- reshape::rename(Data.long, c("value" = "internalSignal_2"))
  Data.long$condition <- revalue(Data.long$condition, c("internalSignal_2_cond1" = "cond1", "internalSignal_2_cond2" = "cond2"))
  
  # #Here we need to decide which confidence we give. Threshold-based? Or Kepecs-like?
  # Because we model this with a g*l*m, I'd say we take the linear strength of internal signal as confidence
  Data.long$confidence <- abs(Data.long$internalSignal_2)
  
  
  # Maybe we don't actually need this. It's just to check, and I can check it with a  larger number of trials - do later. 
  # 
  # Data$confidence_hiMetacog[Data$internalSignal_2 <= c2_1 & Data$internalSignal_1 < c1] <- 2
  # Data$confidence_hiMetacog[Data$internalSignal_2 >  c2_1 & Data$internalSignal_1 < c1] <- 1
  # Data$confidence_hiMetacog[Data$internalSignal_2 >= c2_2 & Data$internalSignal_1 > c1] <- 2
  # Data$confidence[Data$internalSignal_2 <  c2_2 & Data$internalSignal_1 > c1] <- 1
  # 
  
  return(Data.long)
  
}
