# Supplementary material for: Response-Related Signals Increase Confidence But Not Metacognitive Performance
Source: eNeuro. 2020 May 20;7(3):ENEURO.0326-19.2020. doi: 10.1523/ENEURO.0326-19.2020 (PMC7240286; doi:10.1523/ENEURO.0326-19.2020)
Supplement: Extended Data — Supplementary Experimental codes, raw data, analysis, and simulation files. Download Extended Data, ZIP file. [file enu-eN-NWR-0326-19-s01.zip › filevich_metareport_revised/analysis/HMeta-d-master/Function_metad_groupcorr.R]

#####################################

# Estimate correlation coefficient between metacognitive effiency
# estimate between two, three, or four domains.
#
# Adaptation in R of matlab function 'fit_meta_d_mcmc_groupCorr.m'
# by Steve Fleming 
# for more details see Fleming (2017). HMeta-d: hierarchical Bayesian 
# estimation of metacognitive efficiency from confidence ratings. 
#
# you need to install the following packing before using the function:
# tidyverse
# magrittr
# reshape2
# rjags
# coda
# lattice
# broom
# ggpubr
# ggmcmc
#
# nR_S1 and nR_S2 should be two lists of each nR_S1 or nR_S2 per task
# model output is a large mcmc list and two vectors for d1 and c1
#
# AM 2018

#####################################

## Packages
library(tidyverse)
library(magrittr)
library(reshape2)
library(rjags)
library(coda)
library(lattice)
library(broom)
library(ggpubr)
library(ggmcmc)

metad_groupcorr <- function (nR_S1, nR_S2,niter,nchains,tooldir) {
  
  # Type 1 parameters
  nTot <- sum(nR_S1[[1]][,1], nR_S2[[1]][,1])
  nratings <- nrow(nR_S1[[1]])/2
  nsubj <- ncol(nR_S1[[1]])
  nTask <- length(nR_S1)
  
  # FOR 2 TASKS
  if(nTask == 2) {

    # Adjust to ensure non-zero counts for type 1 d' point estimate
    d1 <- data.frame()
    c1 <- data.frame()
    
    for (task in 1:2) {
      
      for (n in 1:(nsubj)) {
        
        adj_f <- 1/((nratings)*2)
        nR_S1_adj = nR_S1[[task]][,n] + adj_f
        nR_S2_adj = nR_S2[[task]][,n] + adj_f
        
        ratingHR <- matrix()
        ratingFAR <- matrix()
        
        for (c in 2:(nratings*2)) {
          ratingHR[c-1] <- sum(nR_S2_adj[c:length(nR_S2_adj)]) / sum(nR_S2_adj)
          ratingFAR[c-1] <- sum(nR_S1_adj[c:length(nR_S1_adj)]) / sum(nR_S1_adj)
          
        }
        
        t1_index <- nratings
        a <- qnorm(ratingHR[(t1_index)]) - qnorm(ratingFAR[(t1_index)])
        d1 %<>%
          rbind(a)
        a <- -0.5 * (qnorm(ratingHR[(t1_index)]) + qnorm(ratingFAR[(t1_index)]))
        c1 %<>%
          rbind(a)
      }
    }
    
    dt1 <- c(d1[1:nsubj,1])
    dt2 <- c(d1[(nsubj+1):(nsubj*2),1])
    
    ct1 <- c(c1[1:nsubj,1])
    ct2 <- c(c1[(nsubj+1):(nsubj*2),1])
    
    d1 <- data.frame(T1 = dt1,
                     T2 = dt2)
    
    c1 <- data.frame(T1 = ct1,
                     T2 = ct2)
    
    # Data preparation for model
    counts1 <- t(nR_S1[[1]]) %>% 
      cbind(t(nR_S2[[1]]))
    counts2 <- t(nR_S1[[2]]) %>% 
      cbind(t(nR_S2[[2]]))

    Tol <- 1e-05
    
    d1 <<- as.matrix(d1)
    c1 <<- as.matrix(c1)
    
    data <- list(
      d1 = d1,
      c1 = c1,
      nsubj = nsubj,
      counts1 = counts1,
      counts2 = counts2,
      nratings = nratings,
      Tol = Tol
    )
    
    ## Model using JAGS
    # Create and update model
    cor_model <- jags.model(file = paste(tooldir, 'Bayes_metad_group_corr2_R.txt',sep='/'), data = data,
                            n.chains = nchains, quiet=FALSE)
    update(cor_model, n.iter=niter)
    
    # Sampling
    output <- coda.samples( 
      model          = cor_model,
      variable.names = c("mu_logMratio", "sigma_logMratio", "rho", "Mratio", "mu_c2"),
      n.iter         = niter,
      thin           = 1 )
    
  }
  
  # FOR 3 TASKS  
  if(nTask == 3) {
      
      # Adjust to ensure non-zero counts for type 1 d' point estimate
      d1 <- data.frame()
      c1 <- data.frame()
      
      for (task in 1:3) {
        
        for (n in 1:(nsubj)) {
          
          adj_f <- 1/((nratings)*2)
          nR_S1_adj = nR_S1[[task]][,n] + adj_f
          nR_S2_adj = nR_S2[[task]][,n] + adj_f
          
          ratingHR <- matrix()
          ratingFAR <- matrix()
          
          for (c in 2:(nratings*2)) {
            ratingHR[c-1] <- sum(nR_S2_adj[c:length(nR_S2_adj)]) / sum(nR_S2_adj)
            ratingFAR[c-1] <- sum(nR_S1_adj[c:length(nR_S1_adj)]) / sum(nR_S1_adj)
            
          }
          
          t1_index <- nratings
          a <- qnorm(ratingHR[(t1_index)]) - qnorm(ratingFAR[(t1_index)])
          d1 %<>%
            rbind(a)
          a <- -0.5 * (qnorm(ratingHR[(t1_index)]) + qnorm(ratingFAR[(t1_index)]))
          c1 %<>%
            rbind(a)
        }
      }
      
      dt1 <- c(d1[1:nsubj,1])
      dt2 <- c(d1[(nsubj+1):(nsubj*2),1])
      dt3 <- c(d1[(nsubj*2+1):(nsubj*3),1])
      
      ct1 <- c(c1[1:nsubj,1])
      ct2 <- c(c1[(nsubj+1):(nsubj*2),1])
      ct3 <- c(c1[(nsubj*2+1):(nsubj*3),1])
      
      d1 <- data.frame(T1 = dt1,
                       T2 = dt2,
                       T3 = dt3)
      
      c1 <- data.frame(T1 = ct1,
                       T2 = ct2,
                       T3 = ct3)
      
      # Data preparation for model
      counts1 <- t(nR_S1[[1]]) %>% 
        cbind(t(nR_S2[[1]]))
      counts2 <- t(nR_S1[[2]]) %>% 
        cbind(t(nR_S2[[2]]))
      counts3 <- t(nR_S1[[3]]) %>% 
        cbind(t(nR_S2[[3]]))

      Tol <- 1e-05
      
      d1 <<- as.matrix(d1)
      c1 <<- as.matrix(c1)
      
      data <- list(
        d1 = d1,
        c1 = c1,
        nsubj = nsubj,
        counts1 = counts1,
        counts2 = counts2,
        counts3 = counts3,
        nratings = nratings,
        Tol = Tol
      )
      
      ## Model using JAGS
      # Create and update model
      cor_model <- jags.model(file = 'Bayes_metad_group_corr3_R.txt', data = data,
                              n.chains = 3, quiet=FALSE)
      update(cor_model, n.iter=1000)
      
      # Sampling
      output <- coda.samples( 
        model          = cor_model,
        variable.names = c("mu_logMratio", "sigma_logMratio", "rho", "Mratio", "mu_c2"),
        n.iter         = 10000,
        thin           = 1 )
      
  }
  
  # FOR 4 TASKS  
  if(nTask == 4) {
    
    # Adjust to ensure non-zero counts for type 1 d' point estimate
    d1 <- data.frame()
    c1 <- data.frame()
    
    for (task in 1:4) {
      
      for (n in 1:(nsubj)) {
        
        adj_f <- 1/((nratings)*2)
        nR_S1_adj = nR_S1[[task]][,n] + adj_f
        nR_S2_adj = nR_S2[[task]][,n] + adj_f
        
        ratingHR <- matrix()
        ratingFAR <- matrix()
        
        for (c in 2:(nratings*2)) {
          ratingHR[c-1] <- sum(nR_S2_adj[c:length(nR_S2_adj)]) / sum(nR_S2_adj)
          ratingFAR[c-1] <- sum(nR_S1_adj[c:length(nR_S1_adj)]) / sum(nR_S1_adj)
          
        }
        
        t1_index <- nratings
        a <- qnorm(ratingHR[(t1_index)]) - qnorm(ratingFAR[(t1_index)])
        d1 %<>%
          rbind(a)
        a <- -0.5 * (qnorm(ratingHR[(t1_index)]) + qnorm(ratingFAR[(t1_index)]))
        c1 %<>%
          rbind(a)
      }
    }
    
    dt1 <- c(d1[1:nsubj,1])
    dt2 <- c(d1[(nsubj+1):(nsubj*2),1])
    dt3 <- c(d1[(nsubj*2+1):(nsubj*3),1])
    dt4 <- c(d1[(nsubj*3+1):(nsubj*4),1])
    
    ct1 <- c(c1[1:nsubj,1])
    ct2 <- c(c1[(nsubj+1):(nsubj*2),1])
    ct3 <- c(c1[(nsubj*2+1):(nsubj*3),1])
    ct4 <- c(c1[(nsubj*3+1):(nsubj*4),1])
    
    d1 <- data.frame(T1 = dt1,
                     T2 = dt2,
                     T3 = dt3,
                     T4 = dt4)
    
    c1 <- data.frame(T1 = ct1,
                     T2 = ct2,
                     T3 = ct3,
                     T4 = ct4)
    
    # Data preparation for model
    counts1 <- t(nR_S1[[1]]) %>% 
      cbind(t(nR_S2[[1]]))
    counts2 <- t(nR_S1[[2]]) %>% 
      cbind(t(nR_S2[[2]]))
    counts3 <- t(nR_S1[[3]]) %>% 
      cbind(t(nR_S2[[3]]))
    counts4 <- t(nR_S1[[4]]) %>% 
      cbind(t(nR_S2[[4]]))
    
    Tol <- 1e-05
    
    d1 <<- as.matrix(d1)
    c1 <<- as.matrix(c1)
    
    data <- list(
      d1 = d1,
      c1 = c1,
      nsubj = nsubj,
      counts1 = counts1,
      counts2 = counts2,
      counts3 = counts3,
      counts4 = counts4,
      nratings = nratings,
      Tol = Tol
    )
    
    ## Model using JAGS
    # Create and update model
    cor_model <- jags.model(file = 'Bayes_metad_group_corr4_R.txt', data = data,
                            n.chains = 3, quiet=FALSE)
    update(cor_model, n.iter=1000)
    
    # Sampling
    output <- coda.samples( 
      model          = cor_model,
      variable.names = c("mu_logMratio", "sigma_logMratio", "rho", "Mratio", "mu_c2"),
      n.iter         = 10000,
      thin           = 1 )
    
  }
  
  return(output)
}

 
