# Supplementary material for: Response-Related Signals Increase Confidence But Not Metacognitive Performance
Source: eNeuro. 2020 May 20;7(3):ENEURO.0326-19.2020. doi: 10.1523/ENEURO.0326-19.2020 (PMC7240286; doi:10.1523/ENEURO.0326-19.2020)
Supplement: Extended Data — Supplementary Experimental codes, raw data, analysis, and simulation files. Download Extended Data, ZIP file. [file enu-eN-NWR-0326-19-s01.zip › filevich_metareport_revised/analysis/HMeta-d-master/Bayes_metad.txt]

# Bayesian estimation of meta-d’ for a single subject

model {
# Transformed outputs (now computed outside the model as d1 is a constant)
# Mratio <- meta_d/d1
# Mdiff <- meta_d-d1

# Multinomial likelihood for response counts ordered as c(nR_S1,nR_S2)
counts ~ dmulti(prT,nTot)

# Means of SDT distributions
S2mu <- meta_d/2
S1mu <- -meta_d/2

# Calculate normalisation constants
C_area_rS1 <- phi(c - S1mu)
I_area_rS1 <- phi(c - S2mu)
C_area_rS2 <- 1-phi(c - S2mu)
I_area_rS2 <- 1-phi(c - S1mu)

# Get nC_rS1 probs
pr[1] <- phi(cS1[1] - S1mu)/C_area_rS1  
for (k in 1:nratings-2) {                
  pr[k+1] <- (phi(cS1[k+1] - S1mu)-phi(cS1[k] - S1mu))/C_area_rS1
}
pr[nratings] <- (phi(c - S1mu)-phi(cS1[nratings-1] - S1mu))/C_area_rS1   

# Get nI_rS2 probs
pr[nratings+1] <- ((1-phi(c - S1mu))-(1-phi(cS2[1] - S1mu)))/I_area_rS2 
for (k in 1:nratings-2) {                
  pr[nratings+1+k] <- ((1-phi(cS2[k] - S1mu))-(1-phi(cS2[k+1] - S1mu)))/I_area_rS2
}
pr[nratings*2] <- (1-phi(cS2[nratings-1] - S1mu))/I_area_rS2

# Get nI_rS1 probs
pr[(nratings*2)+1] <- phi(cS1[1] - S2mu)/I_area_rS1
for (k in 1:nratings-2) {
  pr[(nratings*2)+1+k] <- (phi(cS1[k+1] - S2mu)-phi(cS1[k] - S2mu))/I_area_rS1 
}
pr[nratings*3] <- (phi(c - S2mu)-phi(cS1[nratings-1] - S2mu))/I_area_rS1  

# Get nC_rS2 probs
pr[(nratings*3)+1] <- ((1-phi(c - S2mu))-(1-phi(cS2[1] - S2mu)))/C_area_rS2 
for (k in 1:nratings-2) {                
  pr[(nratings*3)+1+k] <- ((1-phi(cS2[k] - S2mu))-(1-phi(cS2[k+1] - S2mu)))/C_area_rS2
}
pr[nratings*4] <- (1-phi(cS2[nratings-1] - S2mu))/C_area_rS2

# Avoid underflow of probabilities
for (i in 1:nratings*4) {
  prT[i] <- ifelse(pr[i] < Tol, Tol, pr[i])
}

# Specify ordered prior on criteria (bounded above and below by Type 1 c) 
for (j in 1:nratings-1) {
  cS1_raw[j] ~ dnorm(0,2) I(,c-Tol)
  cS2_raw[j] ~ dnorm(0,2) I(c+Tol,)
}
cS1[1:nratings-1] <- sort(cS1_raw)
cS2[1:nratings-1] <- sort(cS2_raw)

meta_d ~ dnorm(d1,0.5)

}
