# Supplementary material for: Response-Related Signals Increase Confidence But Not Metacognitive Performance
Source: eNeuro. 2020 May 20;7(3):ENEURO.0326-19.2020. doi: 10.1523/ENEURO.0326-19.2020 (PMC7240286; doi:10.1523/ENEURO.0326-19.2020)
Supplement: Extended Data — Supplementary Experimental codes, raw data, analysis, and simulation files. Download Extended Data, ZIP file. [file enu-eN-NWR-0326-19-s01.zip › filevich_metareport_revised/analysis/HMeta-d-master/plotSamples.m]

function plotSamples(samples)
% function out = plotSamples(samples)
%
% Plots chains and histograms of samples to check mixing
%
% INPUTS
%
% samples - vector of MCMC samples
%
% Steve Fleming 2015 stephen.fleming@ucl.ac.uk

figure;
set(gcf, 'Position', [200 200 800 300])

subplot(1,2,1)
plot(samples');
xlabel('Sample');
ylabel('Parameter');
box off
set(gca, 'FontSize', 14)

subplot(1,2,2)
histogram(samples(:))
xlabel('Parameter');
ylabel('Sample count');
box off
set(gca, 'FontSize', 14)
