# Supplementary material for: Response-Related Signals Increase Confidence But Not Metacognitive Performance
Source: eNeuro. 2020 May 20;7(3):ENEURO.0326-19.2020. doi: 10.1523/ENEURO.0326-19.2020 (PMC7240286; doi:10.1523/ENEURO.0326-19.2020)
Supplement: Extended Data — Supplementary Experimental codes, raw data, analysis, and simulation files. Download Extended Data, ZIP file. [file enu-eN-NWR-0326-19-s01.zip › filevich_metareport_revised/analysis/HMeta-d-master/fit_meta_d_params.m]

function mcmc_params = fit_meta_d_params()
% mcmc_params = fit_meta_d_params()
%
% Returns default mcmc_params for fit_meta_d_mcmc_group and fit_meta_d_mcmc
%
% SF 2015

mcmc_params.response_conditional = 0;
mcmc_params.estimate_dprime = 0;
mcmc_params.nchains = 3; % How Many Chains?
mcmc_params.nburnin = 1000; % How Many Burn-in Samples?
mcmc_params.nsamples = 10000;  %How Many Recorded Samples?
mcmc_params.nthin = 1; % How Often is a Sample Recorded?
mcmc_params.doparallel = 0; % Parallel Option
mcmc_params.dic = 1;
%% These lines are now part of main functions to avoid issues when changing chain number
% for i=1:mcmc_params.nchains
%     mcmc_params.init0(i) = struct;
% end
