# Supplementary material for: Response-Related Signals Increase Confidence But Not Metacognitive Performance
Source: eNeuro. 2020 May 20;7(3):ENEURO.0326-19.2020. doi: 10.1523/ENEURO.0326-19.2020 (PMC7240286; doi:10.1523/ENEURO.0326-19.2020)
Supplement: Extended Data — Supplementary Experimental codes, raw data, analysis, and simulation files. Download Extended Data, ZIP file. [file enu-eN-NWR-0326-19-s01.zip › filevich_metareport_revised/analysis/HMeta-d-master/Bayes_metad_group_R.txt]

# Bayesian estimation of meta-d/d for group

data {
    for (s in 1:nsubj) {
        # Type 1 counts
        N[s] <- sum(counts[s,1:(nratings*2)])
        S[s] <- sum(counts[s,(nratings*2+1):(nratings*4)])
        H[s] <- sum(counts[s,(nratings*3+1):(nratings*4)])
        M[s] <- sum(counts[s,(nratings*2+1):(nratings*3)])
        FA[s] <- sum(counts[s,(nratings+1):(nratings*2)])
        CR[s] <- sum(counts[s,1:(nratings)])
    }
}

model {

  for (s in 1:nsubj) {

    ## TYPE 1 SDT BINOMIAL MODEL
    H[s] ~ dbin(h[s],S[s])
    FA[s] ~ dbin(f[s],N[s])
    h[s] <- phi(d1[s]/2-c1[s])
    f[s] <- phi(-d1[s]/2-c1[s])

    # Type 1 priors
    c1[s] ~ dnorm(mu_c, lambda_c)
    d1[s] ~ dnorm(mu_d1, lambda_d1)

    ## TYPE 2 SDT MODEL (META-D)
	# Multinomial likelihood for response counts ordered as c(nR_S1,nR_S2)
    counts[s,1:(nratings)] ~ dmulti(prT[s,1:(nratings)],CR[s])
    counts[s,(nratings+1):(nratings*2)] ~ dmulti(prT[s,(nratings+1):(nratings*2)],FA[s])
    counts[s,(nratings*2+1):(nratings*3)] ~ dmulti(prT[s,(nratings*2+1):(nratings*3)],M[s])
    counts[s,(nratings*3+1):(nratings*4)] ~ dmulti(prT[s,(nratings*3+1):(nratings*4)],H[s])

	# Means of SDT distributions]
	mu[s] <- Mratio[s]*d1[s]
	S2mu[s] <- mu[s]/2
	S1mu[s] <- -mu[s]/2

	# Calculate normalisation constants
	C_area_rS1[s] <- phi(c1[s] - S1mu[s])
	I_area_rS1[s] <- phi(c1[s] - S2mu[s])
	C_area_rS2[s] <- 1-phi(c1[s] - S2mu[s])
	I_area_rS2[s] <- 1-phi(c1[s] - S1mu[s])

	# Get nC_rS1 probs
	pr[s,1] <- phi(cS1[s,1] - S1mu[s])/C_area_rS1[s]  
	for (k in 1:(nratings-2)) {                
  		pr[s,k+1] <- (phi(cS1[s,(k+1)] - S1mu[s])-phi(cS1[s,k] - S1mu[s]))/C_area_rS1[s]
	}
	pr[s,nratings] <- (phi(c1[s] - S1mu[s])-phi(cS1[s,(nratings-1)] - S1mu[s]))/C_area_rS1[s]   

	# Get nI_rS2 probs
	pr[s,(nratings+1)] <- ((1-phi(c1[s] - S1mu[s]))-(1-phi(cS2[s,1] - S1mu[s])))/I_area_rS2[s]
	for (k in 1:(nratings-2)) {                
  		pr[s,(nratings+1+k)] <- ((1-phi(cS2[s,k] - S1mu[s]))-(1-phi(cS2[s,(k+1)] - S1mu[s])))/I_area_rS2[s]
	}
	pr[s,(nratings*2)] <- (1-phi(cS2[s,(nratings-1)] - S1mu[s]))/I_area_rS2[s]

	# Get nI_rS1 probs
	pr[s,(nratings*2+1)] <- phi(cS1[s,1] - S2mu[s])/I_area_rS1[s]
	for (k in 1:(nratings-2)) {
  		pr[s,(nratings*2+1+k)] <- (phi(cS1[s,(k+1)] - S2mu[s])-phi(cS1[s,k] - S2mu[s]))/I_area_rS1[s]
	}
	pr[s,(nratings*3)] <- (phi(c1[s] - S2mu[s])-phi(cS1[s,(nratings-1)] - S2mu[s]))/I_area_rS1[s]

	# Get nC_rS2 probs
	pr[s,(nratings*3+1)] <- ((1-phi(c1[s] - S2mu[s]))-(1-phi(cS2[s,1] - S2mu[s])))/C_area_rS2[s]
	for (k in 1:(nratings-2)) {                
  		pr[s,(nratings*3+1+k)] <- ((1-phi(cS2[s,k] - S2mu[s]))-(1-phi(cS2[s,(k+1)] - S2mu[s])))/C_area_rS2[s]
	}
	pr[s,(nratings*4)] <- (1-phi(cS2[s,(nratings-1)] - S2mu[s]))/C_area_rS2[s]

	# Avoid underflow of probabilities
	for (i in 1:(nratings*4)) {
  		prT[s,i] <- ifelse(pr[s,i] < Tol, Tol, pr[s,i])
	}

	# Specify ordered prior on criteria (bounded above and below by Type 1 c) 
	for (j in 1:(nratings-1)) {
        	cS1_raw[s,j] ~ dnorm(-mu_c2, lambda_c2)
        	cS2_raw[s,j] ~ dnorm(mu_c2, lambda_c2)
	}
	cS1[s,1:(nratings-1)] <- sort(cS1_raw[s, ])
	cS2[s,1:(nratings-1)] <- sort(cS2_raw[s, ])
    
    delta[s] ~ dnorm(0, lambda_delta)
    logMratio[s] <- mu_logMratio + epsilon_logMratio*delta[s]
    Mratio[s] <- exp(logMratio[s])
	}
	
  	# hyperpriors
    mu_d1 ~ dnorm(0, 0.01)
    mu_c ~ dnorm(0, 0.01)
    sigma_d1 ~ dnorm(0, 0.01) I(0, )
    sigma_c ~ dnorm(0, 0.01) I(0, )
    lambda_d1 <- pow(sigma_d1, -2)
    lambda_c <- pow(sigma_c, -2)

	mu_c2 ~ dnorm(0, 0.01)
	sigma_c2 ~ dnorm(0, 0.01) I(0, )
	lambda_c2 <- pow(sigma_c2, -2)
	
    mu_logMratio ~ dnorm(0, 1)
    sigma_delta ~ dnorm(0, 1) I(0,)
    lambda_delta <- pow(sigma_delta, -2)
    epsilon_logMratio ~ dbeta(1,1)
    sigma_logMratio <- abs(epsilon_logMratio)*sigma_delta
  
}
