# Supplementary material for: Response-Related Signals Increase Confidence But Not Metacognitive Performance
Source: eNeuro. 2020 May 20;7(3):ENEURO.0326-19.2020. doi: 10.1523/ENEURO.0326-19.2020 (PMC7240286; doi:10.1523/ENEURO.0326-19.2020)
Supplement: Extended Data — Supplementary Experimental codes, raw data, analysis, and simulation files. Download Extended Data, ZIP file. [file enu-eN-NWR-0326-19-s01.zip › filevich_metareport_revised/analysis/HMeta-d-master/Bayes_metad_rc_group_nodp.txt]

# Bayesian estimation of response-conditional meta-d for group data

data {
    for (s in 1:nsubj) {
        # Type 1 counts
        N[s] <- sum(counts[s,1:nratings*2])
        S[s] <- sum(counts[s,(nratings*2)+1:nratings*4])
        H[s] <- sum(counts[s,(nratings*3)+1:nratings*4])
        M[s] <- sum(counts[s,(nratings*2)+1:nratings*3])
        FA[s] <- sum(counts[s,nratings+1:nratings*2])
        CR[s] <- sum(counts[s,1:nratings])
    }
}

model {
  for (s in 1:nsubj) {
  	
    ## TYPE 2 SDT MODEL (META-D)
	# Multinomial likelihood for response counts ordered as c(nR_S1,nR_S2)
    counts[s,1:nratings] ~ dmulti(prT[s,1:nratings],CR[s])
    counts[s,nratings+1:nratings*2] ~ dmulti(prT[s,nratings+1:nratings*2],FA[s])
    counts[s,(nratings*2)+1:nratings*3] ~ dmulti(prT[s,(nratings*2)+1:nratings*3],M[s])
    counts[s,(nratings*3)+1:nratings*4] ~ dmulti(prT[s,(nratings*3)+1:nratings*4],H[s])

	# Means of SDT distributions]
	mu_rS1[s] <- Mratio_rS1[s]*d1[s]
	mu_rS2[s] <- Mratio_rS2[s]*d1[s]
	S2mu_rS1[s] <- mu_rS1[s]/2
	S1mu_rS1[s] <- -mu_rS1[s]/2
	S2mu_rS2[s] <- mu_rS2[s]/2
	S1mu_rS2[s] <- -mu_rS2[s]/2
	
	# Calculate normalisation constants
	C_area_rS1[s] <- phi(c1[s] - S1mu_rS1[s])
	I_area_rS1[s] <- phi(c1[s] - S2mu_rS1[s])
	C_area_rS2[s] <- 1-phi(c1[s] - S2mu_rS2[s])
	I_area_rS2[s] <- 1-phi(c1[s] - S1mu_rS2[s])

	# Get nC_rS1 probs
	pr[s,1] <- phi(cS1[s,1] - S1mu_rS1[s])/C_area_rS1[s]  
	for (k in 1:nratings-2) {                
  		pr[s,k+1] <- (phi(cS1[s,k+1] - S1mu_rS1[s])-phi(cS1[s,k] - S1mu_rS1[s]))/C_area_rS1[s]
	}
	pr[s,nratings] <- (phi(c1[s] - S1mu_rS1[s])-phi(cS1[s,nratings-1] - S1mu_rS1[s]))/C_area_rS1[s]   

	# Get nI_rS2 probs
	pr[s,nratings+1] <- ((1-phi(c1[s] - S1mu_rS2[s]))-(1-phi(cS2[s,1] - S1mu_rS2[s])))/I_area_rS2[s]
	for (k in 1:nratings-2) {                
  		pr[s,nratings+1+k] <- ((1-phi(cS2[s,k] - S1mu_rS2[s]))-(1-phi(cS2[s,k+1] - S1mu_rS2[s])))/I_area_rS2[s]
	}
	pr[s,nratings*2] <- (1-phi(cS2[s,nratings-1] - S1mu_rS2[s]))/I_area_rS2[s]

	# Get nI_rS1 probs
	pr[s,(nratings*2)+1] <- phi(cS1[s,1] - S2mu_rS1[s])/I_area_rS1[s]
	for (k in 1:nratings-2) {
  		pr[s,(nratings*2)+1+k] <- (phi(cS1[s,k+1] - S2mu_rS1[s])-phi(cS1[s,k] - S2mu_rS1[s]))/I_area_rS1[s]
	}
	pr[s,nratings*3] <- (phi(c1[s] - S2mu_rS1[s])-phi(cS1[s,nratings-1] - S2mu_rS1[s]))/I_area_rS1[s]

	# Get nC_rS2 probs
	pr[s,(nratings*3)+1] <- ((1-phi(c1[s] - S2mu_rS2[s]))-(1-phi(cS2[s,1] - S2mu_rS2[s])))/C_area_rS2[s]
	for (k in 1:nratings-2) {                
  		pr[s,(nratings*3)+1+k] <- ((1-phi(cS2[s,k] - S2mu_rS2[s]))-(1-phi(cS2[s,k+1] - S2mu_rS2[s])))/C_area_rS2[s]
	}
	pr[s,nratings*4] <- (1-phi(cS2[s,nratings-1] - S2mu_rS2[s]))/C_area_rS2[s]

	# Avoid underflow of probabilities
	for (i in 1:nratings*4) {
  		prT[s,i] <- ifelse(pr[s,i] < Tol, Tol, pr[s,i])
	}

	# Specify ordered prior on criteria (bounded above and below by Type 1 c) 
	for (j in 1:nratings-1) {
        cS1_raw[s,j] ~ dnorm(-mu_c2, lambda_c2)
        cS2_raw[s,j] ~ dnorm(mu_c2, lambda_c2)
	}
	cS1[s,1:nratings-1] <- sort(cS1_raw[s, ])
	cS2[s,1:nratings-1] <- sort(cS2_raw[s, ])

    delta_rS1[s] ~ dnorm(0, lambda_delta_rS1)
    logMratio_rS1[s] <- mu_logMratio_rS1 + epsilon_logMratio_rS1*delta_rS1[s]
    Mratio_rS1[s] <- exp(logMratio_rS1[s])
    delta_rS2[s] ~ dnorm(0, lambda_delta_rS2)
    logMratio_rS2[s] <- mu_logMratio_rS2 + epsilon_logMratio_rS2*delta_rS2[s]
    Mratio_rS2[s] <- exp(logMratio_rS2[s])
	
	}
	
  	# hyperpriors
	mu_c2 ~ dnorm(0, 0.01)
	sigma_c2 ~ dnorm(0, 0.01) I(0, )
	lambda_c2 <- pow(sigma_c2, -2)

    mu_logMratio_rS1 ~ dnorm(0, 1)
    sigma_delta_rS1 ~ dnorm(0, 1) I(0,)
    lambda_delta_rS1 <- pow(sigma_delta_rS1, -2)
    epsilon_logMratio_rS1 ~ dbeta(1,1)
    sigma_logMratio_rS1 <- abs(epsilon_logMratio_rS1)*sigma_delta_rS1

    mu_logMratio_rS2 ~ dnorm(0, 1)
    sigma_delta_rS2 ~ dnorm(0, 1) I(0,)
    lambda_delta_rS2 <- pow(sigma_delta_rS2, -2)
    epsilon_logMratio_rS2 ~ dbeta(1,1)
    sigma_logMratio_rS2 <- abs(epsilon_logMratio_rS2)*sigma_delta_rS2

}
