# Supplementary material for: Response-Related Signals Increase Confidence But Not Metacognitive Performance
Source: eNeuro. 2020 May 20;7(3):ENEURO.0326-19.2020. doi: 10.1523/ENEURO.0326-19.2020 (PMC7240286; doi:10.1523/ENEURO.0326-19.2020)
Supplement: Extended Data — Supplementary Experimental codes, raw data, analysis, and simulation files. Download Extended Data, ZIP file. [file enu-eN-NWR-0326-19-s01.zip › filevich_metareport_revised/analysis/HMeta-d-master/metad_sim.m]

function sim = metad_sim(d, metad, c, c1, c2, Ntrials)
% sim = metad_sim(d, metad, c, c1, c2, Ntrials)
%
% INPUTS
% d - type 1 dprime
% metad - type 2 sensitivity in units of type 1 dprime
%
% c - type 1 criterion
% c1 - type 2 criteria for S1 response
% c2 - type 2 criteria for S2 response
% Ntrials - number of trials to simulate, assumes equal S/N
%
% OUTPUT
%
% sim - structure containing nR_S1 and nR_S2 response counts
%
% SF 2014

nRatings = length(c1)+1;

% Calc type 1 response counts
H = round((1-normcdf(c,d/2)).*(Ntrials/2));
FA = round((1-normcdf(c,-d/2)).*(Ntrials/2));
CR = round(normcdf(c,-d/2).*(Ntrials/2));
M = round(normcdf(c,d/2).*(Ntrials/2));

% Calc type 2 probabilities
S1mu = -metad/2;
S2mu = metad/2;

% Normalising constants
C_area_rS1 = normcdf(c,S1mu);
I_area_rS1 = normcdf(c,S2mu);
C_area_rS2 = 1-normcdf(c,S2mu);
I_area_rS2 = 1-normcdf(c,S1mu);

t2c1x = [-Inf c1 c c2 Inf];

for i = 1:nRatings
    prC_rS1(i) = ( normcdf(t2c1x(i+1),S1mu) - normcdf(t2c1x(i),S1mu) ) / C_area_rS1;
    prI_rS1(i) = ( normcdf(t2c1x(i+1),S2mu) - normcdf(t2c1x(i),S2mu) ) / I_area_rS1;
    
    prC_rS2(i) = ( (1-normcdf(t2c1x(nRatings+i),S2mu)) - (1-normcdf(t2c1x(nRatings+i+1),S2mu)) ) / C_area_rS2;
    prI_rS2(i) = ( (1-normcdf(t2c1x(nRatings+i),S1mu)) - (1-normcdf(t2c1x(nRatings+i+1),S1mu)) ) / I_area_rS2;
end

% Ensure vectors sum to 1 to avoid problems with mnrnd
prC_rS1 = prC_rS1./sum(prC_rS1);
prI_rS1 = prI_rS1./sum(prI_rS1);
prC_rS2 = prC_rS2./sum(prC_rS2);
prI_rS2 = prI_rS2./sum(prI_rS2);

% Sample 4 response classes from multinomial distirbution (normalised
% within each response class)
nC_rS1 = mnrnd(CR,prC_rS1);
nI_rS1 = mnrnd(M,prI_rS1);
nC_rS2 = mnrnd(H,prC_rS2);
nI_rS2 = mnrnd(FA,prI_rS2);

% Add to data vectors
sim.nR_S1 = [nC_rS1 nI_rS2];
sim.nR_S2 = [nI_rS1 nC_rS2];
