# Supplementary material for: Response-Related Signals Increase Confidence But Not Metacognitive Performance
Source: eNeuro. 2020 May 20;7(3):ENEURO.0326-19.2020. doi: 10.1523/ENEURO.0326-19.2020 (PMC7240286; doi:10.1523/ENEURO.0326-19.2020)
Supplement: Extended Data — Supplementary Experimental codes, raw data, analysis, and simulation files. Download Extended Data, ZIP file. [file enu-eN-NWR-0326-19-s01.zip › filevich_metareport_revised/analysis/HMeta-d-master/Bayes_metad_group_corr2_R.txt]

# Bayesian estimation of meta-d/d for group correlation between 4 domains

data {
    for (s in 1:nsubj) {
        # Type 1 counts for task 1
        N[s,1] <- sum(counts1[s,1:(nratings*2)])
        S[s,1] <- sum(counts1[s,(nratings*2+1):(nratings*4)])
        H[s,1] <- sum(counts1[s,(nratings*3+1):(nratings*4)])
        M[s,1] <- sum(counts1[s,(nratings*2+1):(nratings*3)])
        FA[s,1] <- sum(counts1[s,(nratings+1):(nratings*2)])
        CR[s,1] <- sum(counts1[s,1:(nratings)])
        
        # Type 1 counts for task 2
        N[s,2] <- sum(counts2[s,1:(nratings*2)])
        S[s,2] <- sum(counts2[s,(nratings*2+1):(nratings*4)])
        H[s,2] <- sum(counts2[s,(nratings*3+1):(nratings*4)])
        M[s,2] <- sum(counts2[s,(nratings*2+1):(nratings*3)])
        FA[s,2] <- sum(counts2[s,(nratings+1):(nratings*2)])
        CR[s,2] <- sum(counts2[s,1:(nratings)])
    }
}

model {
  for (s in 1:nsubj) {

    ## TYPE 2 SDT MODEL (META-D)
	# Multinomial likelihood for response counts ordered as c(nR_S1,nR_S2)

    counts1[s,1:(nratings)] ~ dmulti(prT[s,1:(nratings),1],CR[s,1])
    counts1[s,(nratings+1):(nratings*2)] ~ dmulti(prT[s,(nratings+1):(nratings*2),1],FA[s,1])
    counts1[s,(nratings*2+1):(nratings*3)] ~ dmulti(prT[s,(nratings*2+1):(nratings*3),1],M[s,1])
    counts1[s,(nratings*3+1):(nratings*4)] ~ dmulti(prT[s,(nratings*3+1):(nratings*4),1],H[s,1])
    
    counts2[s,1:(nratings)] ~ dmulti(prT[s,1:(nratings),2],CR[s,2])
    counts2[s,(nratings+1):(nratings*2)] ~ dmulti(prT[s,(nratings+1):(nratings*2),2],FA[s,2])
    counts2[s,(nratings*2+1):(nratings*3)] ~ dmulti(prT[s,(nratings*2+1):(nratings*3),2],M[s,2])
    counts2[s,(nratings*3+1):(nratings*4)] ~ dmulti(prT[s,(nratings*3+1):(nratings*4),2],H[s,2])
    
    for (task in 1:2) {
    
		# Means of SDT distributions]
		mu[s,task] <- Mratio[s,task]*d1[s,task]
		S2mu[s,task] <- mu[s,task]/2
		S1mu[s,task] <- -mu[s,task]/2

		# Calculate normalisation constants
		C_area_rS1[s,task] <- phi(c1[s,task] - S1mu[s,task])
		I_area_rS1[s,task] <- phi(c1[s,task] - S2mu[s,task])
		C_area_rS2[s,task] <- 1-phi(c1[s,task] - S2mu[s,task])
		I_area_rS2[s,task] <- 1-phi(c1[s,task] - S1mu[s,task])

		# Get nC_rS1 probs
		pr[s,1,task] <- phi(cS1[s,1,task] - S1mu[s,task])/C_area_rS1[s,task]  
		for (k in 1:(nratings-2)) {                
			pr[s,(k+1),task] <- (phi(cS1[s,(k+1),task] - S1mu[s,task])-phi(cS1[s,k,task] - S1mu[s,task]))/C_area_rS1[s,task]
		}
		pr[s,(nratings),task] <- (phi(c1[s,task] - S1mu[s,task])-phi(cS1[s,(nratings-1),task] - S1mu[s,task]))/C_area_rS1[s,task]   

		# Get nI_rS2 probs
		pr[s,(nratings+1),task] <- ((1-phi(c1[s,task] - S1mu[s,task]))-(1-phi(cS2[s,1,task] - S1mu[s,task])))/I_area_rS2[s,task]
		for (k in 1:(nratings-2)) {                
			pr[s,(nratings+1+k),task] <- ((1-phi(cS2[s,k,task] - S1mu[s,task]))-(1-phi(cS2[s,(k+1),task] - S1mu[s,task])))/I_area_rS2[s,task]
		}
		pr[s,(nratings*2),task] <- (1-phi(cS2[s,(nratings-1),task] - S1mu[s,task]))/I_area_rS2[s,task]

		# Get nI_rS1 probs
		pr[s,(nratings*2+1), task] <- phi(cS1[s,1,task] - S2mu[s,task])/I_area_rS1[s,task]
		for (k in 1:(nratings-2)) {
			pr[s,(nratings*2+1+k),task] <- (phi(cS1[s,(k+1),task] - S2mu[s,task])-phi(cS1[s,k,task] - S2mu[s,task]))/I_area_rS1[s,task]
		}
		pr[s,(nratings*3),task] <- (phi(c1[s,task] - S2mu[s,task])-phi(cS1[s,(nratings-1),task] - S2mu[s,task]))/I_area_rS1[s,task]

		# Get nC_rS2 probs
		pr[s,(nratings*3+1),task] <- ((1-phi(c1[s,task] - S2mu[s,task]))-(1-phi(cS2[s,1,task] - S2mu[s,task])))/C_area_rS2[s,task]
		for (k in 1:(nratings-2)) {                
			pr[s,(nratings*3+1+k),task] <- ((1-phi(cS2[s,k,task] - S2mu[s,task]))-(1-phi(cS2[s,(k+1),task] - S2mu[s,task])))/C_area_rS2[s,task]
		}
		pr[s,(nratings*4),task] <- (1-phi(cS2[s,(nratings-1),task] - S2mu[s,task]))/C_area_rS2[s,task]

		# Avoid underflow of probabilities
		for (i in 1:(nratings*4)) {
			prT[s,i,task] <- ifelse(pr[s,i,task] < Tol, Tol, pr[s,i,task])
		}

		# Specify ordered prior on criteria (bounded above and below by Type 1 c) 
		for (j in 1:(nratings-1)) {
			cS1_raw[s,j,task] ~ dnorm(-mu_c2[task], lambda_c2[task])
			cS2_raw[s,j,task] ~ dnorm(mu_c2[task], lambda_c2[task])
		}
		cS1[s,1:(nratings-1),task] <- sort(cS1_raw[s,1:(nratings-1),task])
		cS2[s,1:(nratings-1),task] <- sort(cS2_raw[s,1:(nratings-1),task])
	
		Mratio[s,task] <- exp(logMratio[s,task])
    
    	} 
    	
    	# Draw log(M)'s from bivariate Gaussian
    	logMratio[s,1:2] ~ dmnorm.vcov(mu_logMratio[], T[,])
    	
	}
	
	mu_c2[1] ~ dnorm(0, 0.01)
	mu_c2[2] ~ dnorm(0, 0.01)
	sigma_c2[1] ~ dnorm(0, 0.01) I(0, )
	sigma_c2[2] ~ dnorm(0, 0.01) I(0, )
	lambda_c2[1] <- pow(sigma_c2[1], -2)
	lambda_c2[2] <- pow(sigma_c2[2], -2)

	
    mu_logMratio[1] ~ dnorm(0, 1)
    mu_logMratio[2] ~ dnorm(0, 1)
    lambda_logMratio[1] ~ dgamma(0.001,0.001)
    lambda_logMratio[2] ~ dgamma(0.001,0.001)
    sigma_logMratio[1] <- 1/sqrt(lambda_logMratio[1])
    sigma_logMratio[2] <- 1/sqrt(lambda_logMratio[2])

    rho[1] ~ dunif(-1,1)
    
    T[1,1] <- 1/lambda_logMratio[1]
    T[1,2] <- rho[1]*sigma_logMratio[1]*sigma_logMratio[2]
    T[2,1] <- rho[1]*sigma_logMratio[1]*sigma_logMratio[2]
    T[2,2] <- 1/lambda_logMratio[2]
 

}
