# Supplementary material for: Response-Related Signals Increase Confidence But Not Metacognitive Performance
Source: eNeuro. 2020 May 20;7(3):ENEURO.0326-19.2020. doi: 10.1523/ENEURO.0326-19.2020 (PMC7240286; doi:10.1523/ENEURO.0326-19.2020)
Supplement: Extended Data — Supplementary Experimental codes, raw data, analysis, and simulation files. Download Extended Data, ZIP file. [file enu-eN-NWR-0326-19-s01.zip › filevich_metareport_revised/analysis/HMeta-d-master/calc_CI.m]

function hdi = calc_CI(samples, q)
% function hdi = calc_CI(samples, q)
%
% Calculates symmetric 95% confidence interval for MCMC samples
%
% INPUTS
%
% samples - vector of MCMC samples
% q - bounds on symmetric CI, default [0.025 0.975]
%
% Steve Fleming 2015 stephen.fleming@ucl.ac.uk

if ~exist('q','var') || isempty(fninv)

    q = [0.025 0.975];

end

hdi = quantile(samples, q);
