# Supplementary material for: Response-Related Signals Increase Confidence But Not Metacognitive Performance
Source: eNeuro. 2020 May 20;7(3):ENEURO.0326-19.2020. doi: 10.1523/ENEURO.0326-19.2020 (PMC7240286; doi:10.1523/ENEURO.0326-19.2020)
Supplement: Extended Data — Supplementary Experimental codes, raw data, analysis, and simulation files. Download Extended Data, ZIP file. [file enu-eN-NWR-0326-19-s01.zip › filevich_metareport_revised/analysis/HMeta-d-master/Bayes_metad_group_correl.txt]

# Bayesian estimation of meta-d’ for a multiple subjects for two tasks, and also 
# estimating the correlation between meta-d' within a subject across the tasks
# Megan Peters September 2014: extended Steve Fleming's toolbox to include correlation

model {
  for (s in 1:nsubj) {
  	

		# Multinomial likelihood for response counts ordered as c(nR_S1,nR_S2)
		counts[s,,1] ~ dmulti(prT[s,,1],nTot[s,1])
		counts[s,,2] ~ dmulti(prT[s,,2],nTot[s,2])

		# Means of SDT distributions
		mu[s,1] <- Mratio[s,1]*d1[s,1]
		mu[s,2] <- Mratio[s,2]*d1[s,2]

		S2mu[s,1] <- mu[s,1]/2
		S1mu[s,1] <- -mu[s,1]/2
		S2mu[s,2] <- mu[s,2]/2
		S1mu[s,2] <- -mu[s,2]/2


		# Calculate normalisation constants
		C_area_rS1[s,1] <- phi(c[s,1] - S1mu[s,1])
		I_area_rS1[s,1] <- phi(c[s,1] - S2mu[s,1])
		C_area_rS2[s,1] <- 1-phi(c[s,1] - S2mu[s,1])
		I_area_rS2[s,1] <- 1-phi(c[s,1] - S1mu[s,1])

		C_area_rS1[s,2] <- phi(c[s,2] - S1mu[s,2])
		I_area_rS1[s,2] <- phi(c[s,2] - S2mu[s,2])
		C_area_rS2[s,2] <- 1-phi(c[s,2] - S2mu[s,2])
		I_area_rS2[s,2] <- 1-phi(c[s,2] - S1mu[s,2])

		##########

		# Get nC_rS1 probs for first task
		# Start with the highest confidence rating count
		pr[s,1,1] <- phi(cS1[s,1,1] - S1mu[s,1])/C_area_rS1[s,1]
		# Deal with the rest of the intermediate confidence ratings  
		for (k in 1:nratings-2) {                
  			pr[s,k+1,1] <- (phi(cS1[s,k+1,1] - S1mu[s,1])-phi(cS1[s,k,1] - S1mu[s,1]))/C_area_rS1[s,1]
		}
		# Fill in the last confidence rating count
		pr[s,nratings,1] <- (phi(c[s,1] - S1mu[s,1])-phi(cS1[s,nratings-1,1] - S1mu[s,1]))/C_area_rS1[s,1]   

		# Get nC_rS1 probs for second task
		# Start with the highest confidence rating count
		pr[s,1,2] <- phi(cS1[s,1,2] - S1mu[s,2])/C_area_rS1[s,2]
		# Deal with the rest of the intermediate confidence ratings  
		for (k in 1:nratings-2) {                
  			pr[s,k+1,2] <- (phi(cS1[s,k+1,2] - S1mu[s,2])-phi(cS1[s,k,2] - S1mu[s,2]))/C_area_rS1[s,2]
		}
		# Fill in the last confidence rating count
		pr[s,nratings,2] <- (phi(c[s,2] - S1mu[s,2])-phi(cS1[s,nratings-1,2] - S1mu[s,2]))/C_area_rS1[s,2]  

		###########

		# Get nI_rS2 probs
		pr[s,nratings+1,1] <- ((1-phi(c[s,1] - S1mu[s,1]))-(1-phi(cS2[s,1,1] - S1mu[s,1])))/I_area_rS2[s,1]
		for (k in 1:nratings-2) {                
  			pr[s,nratings+1+k,1] <- ((1-phi(cS2[s,k,1] - S1mu[s,1]))-(1-phi(cS2[s,k+1,1] - S1mu[s,1])))/I_area_rS2[s,1]
		}
		pr[s,nratings*2,1] <- (1-phi(cS2[s,nratings-1,1] - S1mu[s,1]))/I_area_rS2[s,1]

		# Get nI_rS2 probs
		pr[s,nratings+1,2] <- ((1-phi(c[s,2] - S1mu[s,2]))-(1-phi(cS2[s,1,2] - S1mu[s,2])))/I_area_rS2[s,2]
		for (k in 1:nratings-2) {                
  			pr[s,nratings+1+k,2] <- ((1-phi(cS2[s,k,2] - S1mu[s,2]))-(1-phi(cS2[s,k+1,2] - S1mu[s,2])))/I_area_rS2[s,2]
		}
		pr[s,nratings*2,2] <- (1-phi(cS2[s,nratings-1,2] - S1mu[s,2]))/I_area_rS2[s,2]

		###########

		# Get nI_rS1 probs
		pr[s,(nratings*2)+1,1] <- phi(cS1[s,1,1] - S2mu[s,1])/I_area_rS1[s,1]
		for (k in 1:nratings-2) {
  			pr[s,(nratings*2)+1+k,1] <- (phi(cS1[s,k+1,1] - S2mu[s,1])-phi(cS1[s,k,1] - S2mu[s,1]))/I_area_rS1[s,1]
		}
		pr[s,nratings*3,1] <- (phi(c[s,1] - S2mu[s,1])-phi(cS1[s,nratings-1,1] - S2mu[s,1]))/I_area_rS1[s,1]

		# Get nI_rS1 probs
		pr[s,(nratings*2)+1,2] <- phi(cS1[s,1,2] - S2mu[s,2])/I_area_rS1[s,2]
		for (k in 1:nratings-2) {
  			pr[s,(nratings*2)+1+k,2] <- (phi(cS1[s,k+1,2] - S2mu[s,2])-phi(cS1[s,k,2] - S2mu[s,2]))/I_area_rS1[s,2]
		}
		pr[s,nratings*3,2] <- (phi(c[s,2] - S2mu[s,2])-phi(cS1[s,nratings-1,2] - S2mu[s,2]))/I_area_rS1[s,2]


		###########

		# Get nC_rS2 probs
		pr[s,(nratings*3)+1,1] <- ((1-phi(c[s,1] - S2mu[s,1]))-(1-phi(cS2[s,1,1] - S2mu[s,1])))/C_area_rS2[s,1]
		for (k in 1:nratings-2) {                
  			pr[s,(nratings*3)+1+k,1] <- ((1-phi(cS2[s,k,1] - S2mu[s,1]))-(1-phi(cS2[s,k+1,1] - S2mu[s,1])))/C_area_rS2[s,1]
		}
		pr[s,nratings*4,1] <- (1-phi(cS2[s,nratings-1,1] - S2mu[s,1]))/C_area_rS2[s,1]

		# Get nC_rS2 probs
		pr[s,(nratings*3)+1,2] <- ((1-phi(c[s,2] - S2mu[s,2]))-(1-phi(cS2[s,1,2] - S2mu[s,2])))/C_area_rS2[s,2]
		for (k in 1:nratings-2) {                
  			pr[s,(nratings*3)+1+k,2] <- ((1-phi(cS2[s,k,2] - S2mu[s,2]))-(1-phi(cS2[s,k+1,2] - S2mu[s,2])))/C_area_rS2[s,2]
		}
		pr[s,nratings*4,2] <- (1-phi(cS2[s,nratings-1,2] - S2mu[s,2]))/C_area_rS2[s,2]

		###########


			# Avoid underflow of probabilities
			for (i in 1:nratings*4) {
  				prT[s,i,1] <- ifelse(pr[s,i,1] < Tol, Tol, pr[s,i,1])
  				prT[s,i,2] <- ifelse(pr[s,i,2] < Tol, Tol, pr[s,i,2])
			}

			# Specify ordered prior on criteria (bounded above and below by Type 1 c) 
			for (j in 1:nratings-1) {
  				cS1_raw[s,j,1] ~ dnorm(0,2) I(,c[s,1]-Tol)
  				cS2_raw[s,j,1] ~ dnorm(0,2) I(c[s,1]+Tol,)

				cS1_raw[s,j,2] ~ dnorm(0,2) I(,c[s,2]-Tol)
  				cS2_raw[s,j,2] ~ dnorm(0,2) I(c[s,2]+Tol,)
			}
			cS1[s,1:nratings-1,1] <- sort(cS1_raw[s,,1])
			cS2[s,1:nratings-1,1] <- sort(cS2_raw[s,,1])

			cS1[s,1:nratings-1,2] <- sort(cS1_raw[s,,2])
			cS2[s,1:nratings-1,2] <- sort(cS2_raw[s,,2])


		#Mratio1[s] ~ dnorm(mu_Mratio1, lambda_Mratio1)	
		#Mratio2[s] ~ dnorm(mu_Mratio2, lambda_Mratio2)
		
		Mratio[s,1:2] ~ dmnorm(mu_Mratio[],TI[,])
	}
	
  	# hyperpriors on Mratio
	mu_Mratio[1] ~ dunif(0,4)
	lambda_Mratio[1] ~ dgamma(0.001,0.001)
	mu_Mratio[2] ~ dunif(0,4)
	lambda_Mratio[2] ~ dgamma(0.001,0.001)

	# hyperpriors on correlation between Mratios and estimation of overall 
	r ~ dunif(-1,1)
	sigma[1] <- 1/sqrt(lambda_Mratio[1])
	sigma[2] <- 1/sqrt(lambda_Mratio[2])
	T[1,1] <- 1/lambda_Mratio[1]
	T[1,2] <- r*sigma[1]*sigma[2]
	T[2,1] <- r*sigma[1]*sigma[2]
	T[2,2] <- 1/lambda_Mratio[2]
	TI[1:2,1:2] <- inverse(T[1:2,1:2])
	  
}
