# Supplementary material for: Response-Related Signals Increase Confidence But Not Metacognitive Performance
Source: eNeuro. 2020 May 20;7(3):ENEURO.0326-19.2020. doi: 10.1523/ENEURO.0326-19.2020 (PMC7240286; doi:10.1523/ENEURO.0326-19.2020)
Supplement: Extended Data — Supplementary Experimental codes, raw data, analysis, and simulation files. Download Extended Data, ZIP file. [file enu-eN-NWR-0326-19-s01.zip › filevich_metareport_revised/analysis/HMeta-d-master/Bayes_metad_group_corr.txt]

# Bayesian estimation of meta-d/d for group correlation between domains

data {
    for (s in 1:nsubj) {
        # Type 1 counts for task 1
        N[s,1] <- sum(counts1[s,1:nratings*2])
        S[s,1] <- sum(counts1[s,(nratings*2)+1:nratings*4])
        H[s,1] <- sum(counts1[s,(nratings*3)+1:nratings*4])
        M[s,1] <- sum(counts1[s,(nratings*2)+1:nratings*3])
        FA[s,1] <- sum(counts1[s,nratings+1:nratings*2])
        CR[s,1] <- sum(counts1[s,1:nratings])
        
        # Type 1 counts for task 2
        N[s,2] <- sum(counts2[s,1:nratings*2])
        S[s,2] <- sum(counts2[s,(nratings*2)+1:nratings*4])
        H[s,2] <- sum(counts2[s,(nratings*3)+1:nratings*4])
        M[s,2] <- sum(counts2[s,(nratings*2)+1:nratings*3])
        FA[s,2] <- sum(counts2[s,nratings+1:nratings*2])
        CR[s,2] <- sum(counts2[s,1:nratings])
    }
}

model {
  for (s in 1:nsubj) {

    ## TYPE 2 SDT MODEL (META-D)
	# Multinomial likelihood for response counts ordered as c(nR_S1,nR_S2)
    counts1[s,1:nratings] ~ dmulti(prT[s,1:nratings,1],CR[s,1])
    counts1[s,nratings+1:nratings*2] ~ dmulti(prT[s,nratings+1:nratings*2,1],FA[s,1])
    counts1[s,(nratings*2)+1:nratings*3] ~ dmulti(prT[s,(nratings*2)+1:nratings*3,1],M[s,1])
    counts1[s,(nratings*3)+1:nratings*4] ~ dmulti(prT[s,(nratings*3)+1:nratings*4,1],H[s,1])
    
    counts2[s,1:nratings] ~ dmulti(prT[s,1:nratings,2],CR[s,2])
    counts2[s,nratings+1:nratings*2] ~ dmulti(prT[s,nratings+1:nratings*2,2],FA[s,2])
    counts2[s,(nratings*2)+1:nratings*3] ~ dmulti(prT[s,(nratings*2)+1:nratings*3,2],M[s,2])
    counts2[s,(nratings*3)+1:nratings*4] ~ dmulti(prT[s,(nratings*3)+1:nratings*4,2],H[s,2])
    
    for (task in 1:2) {
    
		# Means of SDT distributions]
		mu[s,task] <- Mratio[s,task]*d1[s,task]
		S2mu[s,task] <- mu[s,task]/2
		S1mu[s,task] <- -mu[s,task]/2

		# Calculate normalisation constants
		C_area_rS1[s,task] <- phi(c1[s,task] - S1mu[s,task])
		I_area_rS1[s,task] <- phi(c1[s,task] - S2mu[s,task])
		C_area_rS2[s,task] <- 1-phi(c1[s,task] - S2mu[s,task])
		I_area_rS2[s,task] <- 1-phi(c1[s,task] - S1mu[s,task])

		# Get nC_rS1 probs
		pr[s,1,task] <- phi(cS1[s,1,task] - S1mu[s,task])/C_area_rS1[s,task]  
		for (k in 1:nratings-2) {                
			pr[s,k+1,task] <- (phi(cS1[s,k+1,task] - S1mu[s,task])-phi(cS1[s,k,task] - S1mu[s,task]))/C_area_rS1[s,task]
		}
		pr[s,nratings,task] <- (phi(c1[s,task] - S1mu[s,task])-phi(cS1[s,nratings-1,task] - S1mu[s,task]))/C_area_rS1[s,task]   

		# Get nI_rS2 probs
		pr[s,nratings+1,task] <- ((1-phi(c1[s,task] - S1mu[s,task]))-(1-phi(cS2[s,1,task] - S1mu[s,task])))/I_area_rS2[s,task]
		for (k in 1:nratings-2) {                
			pr[s,nratings+1+k,task] <- ((1-phi(cS2[s,k,task] - S1mu[s,task]))-(1-phi(cS2[s,k+1,task] - S1mu[s,task])))/I_area_rS2[s,task]
		}
		pr[s,nratings*2,task] <- (1-phi(cS2[s,nratings-1,task] - S1mu[s,task]))/I_area_rS2[s,task]

		# Get nI_rS1 probs
		pr[s,(nratings*2)+1, task] <- phi(cS1[s,1,task] - S2mu[s,task])/I_area_rS1[s,task]
		for (k in 1:nratings-2) {
			pr[s,(nratings*2)+1+k,task] <- (phi(cS1[s,k+1,task] - S2mu[s,task])-phi(cS1[s,k,task] - S2mu[s,task]))/I_area_rS1[s,task]
		}
		pr[s,nratings*3,task] <- (phi(c1[s,task] - S2mu[s,task])-phi(cS1[s,nratings-1,task] - S2mu[s,task]))/I_area_rS1[s,task]

		# Get nC_rS2 probs
		pr[s,(nratings*3)+1,task] <- ((1-phi(c1[s,task] - S2mu[s,task]))-(1-phi(cS2[s,1,task] - S2mu[s,task])))/C_area_rS2[s,task]
		for (k in 1:nratings-2) {                
			pr[s,(nratings*3)+1+k,task] <- ((1-phi(cS2[s,k,task] - S2mu[s,task]))-(1-phi(cS2[s,k+1,task] - S2mu[s,task])))/C_area_rS2[s,task]
		}
		pr[s,nratings*4,task] <- (1-phi(cS2[s,nratings-1,task] - S2mu[s,task]))/C_area_rS2[s,task]

		# Avoid underflow of probabilities
		for (i in 1:nratings*4) {
			prT[s,i,task] <- ifelse(pr[s,i,task] < Tol, Tol, pr[s,i,task])
		}

		# Specify ordered prior on criteria (bounded above and below by Type 1 c) 
		for (j in 1:(nratings-1)) {
			cS1_raw[s,j,task] ~ dnorm(-mu_c2[task], lambda_c2[task])
			cS2_raw[s,j,task] ~ dnorm(mu_c2[task], lambda_c2[task])
		}
		cS1[s,1:nratings-1,task] <- sort(cS1_raw[s,1:nratings-1,task])
		cS2[s,1:nratings-1,task] <- sort(cS2_raw[s,1:nratings-1,task])
	
		Mratio[s,task] <- exp(logMratio[s,task])
    
    	} 
    	
    	# Draw log(M)'s from bivariate Gaussian
    	logMratio[s,1:2] ~ dmnorm(mu_logMratio[], TI[,])
    	
	}
	
	mu_c2[1] ~ dnorm(0, 0.01)
	mu_c2[2] ~ dnorm(0, 0.01)
	sigma_c2[1] ~ dnorm(0, 0.01) I(0, )
	sigma_c2[2] ~ dnorm(0, 0.01) I(0, )
	lambda_c2[1] <- pow(sigma_c2[1], -2)
	lambda_c2[2] <- pow(sigma_c2[2], -2)
	
    mu_logMratio[1] ~ dnorm(0, 1)
    mu_logMratio[2] ~ dnorm(0, 1)
    lambda_logMratio[1] ~ dgamma(0.001,0.001)
    lambda_logMratio[2] ~ dgamma(0.001,0.001)
    sigma_logMratio[1] <- 1/sqrt(lambda_logMratio[1])
    sigma_logMratio[2] <- 1/sqrt(lambda_logMratio[2])
    rho ~ dunif(-1,1)
    
    T[1,1] <- 1/lambda_logMratio[1]
    T[1,2] <- rho*sigma_logMratio[1]*sigma_logMratio[2]
    T[2,2] <- 1/lambda_logMratio[2]
    T[2,1] <- rho*sigma_logMratio[1]*sigma_logMratio[2]
    TI[1:2,1:2] <- inverse(T[1:2,1:2])
  
}
