# Supplementary material for: Response-Related Signals Increase Confidence But Not Metacognitive Performance
Source: eNeuro. 2020 May 20;7(3):ENEURO.0326-19.2020. doi: 10.1523/ENEURO.0326-19.2020 (PMC7240286; doi:10.1523/ENEURO.0326-19.2020)
Supplement: Extended Data — Supplementary Experimental codes, raw data, analysis, and simulation files. Download Extended Data, ZIP file. [file enu-eN-NWR-0326-19-s01.zip › filevich_metareport_revised/analysis/HMeta-d-master/fit_meta_d_mcmc.m]

function fit = fit_meta_d_mcmc(nR_S1, nR_S2, mcmc_params, fncdf, fninv)
% fit = fit_meta_d_mcmc(nR_S1, nR_S2, mcmc_params, s, fncdf, fninv)
%
% Given data from an experiment where an observer discriminates between two
% stimulus alternatives on every trial and provides confidence ratings,
% fits meta-d' using MCMC implemented in
% JAGS. Requires JAGS to be installed
% (see http://psiexp.ss.uci.edu/research/programs_data/jags/)
%
% For more information on the type 1 d' model please see:
%
% Lee (2008) BayesSDT: Software for Bayesian inference with signal
% detection theory. Behavior Research Methods 40 (2), 450-456
%
% For more information on the meta-d' model please see:
%
% Maniscalco B, Lau H (2012) A signal detection theoretic approach for
% estimating metacognitive sensitivity from confidence ratings.
% Consciousness and Cognition
%
% Also allows fitting of response-conditional meta-d' via setting in mcmc_params
% (see below). This model fits meta-d' SEPARATELY for S1 and S2 responses.
% For more details on this model variant please see:

% Maniscalco & Lau (2014) Signal detection theory analysis of Type 1 and
% Type 2 data: meta-d', response-specific meta-d' and the unequal variance
% SDT model. In SM Fleming & CD Frith (eds) The Cognitive Neuroscience of
% Metacognition. Springer.
%
% INPUTS
%
% * nR_S1, nR_S2
% these are vectors containing the total number of responses in
% each response category, conditional on presentation of S1 and S2. S1
% responses are always listed first, followed by S2 responses.
%
% e.g. if nR_S1 = [100 50 20 10 5 1], then when stimulus S1 was
% presented, the subject had the following response counts:
% responded S1, rating=3 : 100 times
% responded S1, rating=2 : 50 times
% responded S1, rating=1 : 20 times
% responded S2, rating=1 : 10 times
% responded S2, rating=2 : 5 times
% responded S2, rating=3 : 1 time
%
% and if nR_S2 = [2 6 9 18 40 110], then when stimulus S2 was
% presented, the subject had the following response counts:
% responded S1, rating=3 : 2 times
% responded S1, rating=2 : 6 times
% responded S1, rating=1 : 9 times
% responded S2, rating=1 : 18 times
% responded S2, rating=2 : 40 times
% responded S2, rating=3 : 110 times
%
% * fncdf
% a function handle for the CDF of the type 1 distribution.
% if not specified, fncdf defaults to @normcdf (i.e. CDF for normal
% distribution)
%
% * fninv
% a function handle for the inverse CDF of the type 1 distribution.
% if not specified, fninv defaults to @norminv
%
% * mcmc_params
% a structure specifying parameters for running the MCMC chains in JAGS.
% Type "help matjags" for more details. If empty defaults to the following
% parameters:
%
%     mcmc_params.response_conditional = 0; % Do we want to fit response-conditional meta-d'?
%     mcmc_params.nchains = 3; % How Many Chains?
%     mcmc_params.nburnin = 1000; % How Many Burn-in Samples?
%     mcmc_params.nsamples = 10000;  %How Many Recorded Samples?
%     mcmc_params.nthin = 1; % How Often is a Sample Recorded?
%     mcmc_params.doparallel = 0; % Parallel Option
%     mcmc_params.dic = 1;  % Save DIC
%
% OUTPUT
%
% Output is packaged in the struct "fit". All parameter values are taken
% from the means of the posterior MCMC distributions, with full
% posteriors stored in fit.mcmc
%
% In the following, let S1 and S2 represent the distributions of evidence
% generated by stimulus classes S1 and S2.
% Then the fields of "fit" are as follows:
%
% fit.d1        = type 1 d'
% fit.c1        = type 1 criterion
% fit.meta_d    = meta-d'
% fit.M_diff    = meta_d' - d'
% fit.M_ratio   = meta_d'/d'
% fit.t2ca_rS1  = type 2 criteria for response=S1
% fit.t2ca_rS2  = type 2 criteria for response=S2
%
% fit.mcmc.dic          = deviance information criterion (DIC) for model
% fit.mcmc.Rhat    = Gelman & Rubin's Rhat statistic for each parameter
%
% fit.obs_HR2_rS1  = actual type 2 hit rates for S1 responses
% fit.est_HR2_rS1  = estimated type 2 hit rates for S1 responses
% fit.obs_FAR2_rS1 = actual type 2 false alarm rates for S1 responses
% fit.est_FAR2_rS1 = estimated type 2 false alarm rates for S1 responses
%
% fit.obs_HR2_rS2  = actual type 2 hit rates for S2 responses
% fit.est_HR2_rS2  = estimated type 2 hit rates for S2 responses
% fit.obs_FAR2_rS2 = actual type 2 false alarm rates for S2 responses
% fit.est_FAR2_rS2 = estimated type 2 false alarm rates for S2 responses
%
% If there are N ratings, then there will be N-1 type 2 hit rates and false
% alarm rates. If meta-d' is fit using the response-conditional model,
% these parameters will be replicated separately for S1 and S2 responses.
%
% 6/5/2014 Steve Fleming www.stevefleming.org
% Parts of this code are adapted from Brian Maniscalco's meta-d' toolbox
% which can be found at http://www.columbia.edu/~bsm2105/type2sdt/
%
% Updated 12/10/15 to allow estimation of type 1 d' within same model

cwd = pwd;

fprintf('\n')
disp('----------------------------------------')
disp('Hierarchical meta-d'' model')
disp('https://github.com/smfleming/HMM')
disp('----------------------------------------')
fprintf('\n')

findpath = which('Bayes_metad_group.txt');
if isempty(findpath)
    error('Please add HMetaD directory to the path')
else
    hmmPath = fileparts(findpath);
    cd(hmmPath)
end

if ~mod(length(nR_S1),2)==0, error('input arrays must have an even number of elements'); end
if length(nR_S1)~=length(nR_S2), error('input arrays must have the same number of elements'); end

if ~exist('fncdf','var') || isempty(fncdf)
    fncdf = @normcdf;
end

if ~exist('fninv','var') || isempty(fninv)
    fninv = @norminv;
end

% Transform data and type 1 d' calculations
counts = [nR_S1 nR_S2];
nTot = sum(counts);
nRatings = length(nR_S1)/2;

% Adjust to ensure non-zero counts for type 1 d' point estimate (not
% necessary if estimating d' inside JAGS)
adj_f = 1/length(nR_S1);
nR_S1_adj = nR_S1 + adj_f;
nR_S2_adj = nR_S2 + adj_f;
ratingHR  = [];
ratingFAR = [];
for c = 2:nRatings*2
    ratingHR(end+1) = sum(nR_S2_adj(c:end)) / sum(nR_S2_adj);
    ratingFAR(end+1) = sum(nR_S1_adj(c:end)) / sum(nR_S1_adj);
end

t1_index = nRatings;

d1 = fninv(ratingHR(t1_index)) - fninv(ratingFAR(t1_index));
c1 = -0.5 .* (fninv(ratingHR(t1_index)) + fninv(ratingFAR(t1_index)));

%% Sampling
if ~exist('mcmc_params','var') || isempty(mcmc_params)
    % MCMC Parameters
    mcmc_params.response_conditional = 0;
    mcmc_params.estimate_dprime = 1;    % also estimate dprime in same model?
    mcmc_params.nchains = 3; % How Many Chains?
    mcmc_params.nburnin = 1000; % How Many Burn-in Samples?
    mcmc_params.nsamples = 10000;  %How Many Recorded Samples?
    mcmc_params.nthin = 1; % How Often is a Sample Recorded?
    mcmc_params.doparallel = 0; % Parallel Option
    mcmc_params.dic = 1;
end
% Ensure init0 is correct size
if ~isfield(mcmc_params, 'init0')
    for i=1:mcmc_params.nchains
        mcmc_params.init0(i) = struct;
    end
end
% Assign variables to the observed nodes
switch mcmc_params.estimate_dprime
    case 1
        datastruct = struct('counts', counts, 'nratings', nRatings, 'nTot', nTot, 'Tol', 1e-05);
    case 0
        datastruct = struct('d1', d1, 'c1', c1, 'counts', counts, 'nratings', nRatings, 'nTot', nTot, 'Tol', 1e-05);
end

% Select model file and parameters to monitor

switch mcmc_params.response_conditional
    case 0
        model_file = 'Bayes_metad.txt';
        monitorparams = {'meta_d','d1','c1','cS1','cS2'};
        
    case 1
        model_file = 'Bayes_metad_rc.txt';
        monitorparams = {'meta_d_rS1','meta_d_rS2','d1','c1','cS1','cS2'};
end

% Use JAGS to Sample
tic
fprintf( 'Running JAGS ...\n' );
[samples, stats] = matjags( ...
    datastruct, ...
    fullfile(pwd, model_file), ...
    mcmc_params.init0, ...
    'doparallel' , mcmc_params.doparallel, ...
    'nchains', mcmc_params.nchains,...
    'nburnin', mcmc_params.nburnin,...
    'nsamples', mcmc_params.nsamples, ...
    'thin', mcmc_params.nthin, ...
    'dic', mcmc_params.dic,...
    'monitorparams', monitorparams, ...
    'savejagsoutput' , 0 , ...
    'verbosity' , 0 , ...
    'cleanup' , 1 , ...
    'workingdir' , 'tmpjags' );
toc

%% Data is fit, now package output

I_nR_rS2 = nR_S1(nRatings+1:end);
I_nR_rS1 = nR_S2(nRatings:-1:1);

C_nR_rS2 = nR_S2(nRatings+1:end);
C_nR_rS1 = nR_S1(nRatings:-1:1);

for i = 2:nRatings
    obs_FAR2_rS2(i-1) = sum( I_nR_rS2(i:end) ) / sum(I_nR_rS2);
    obs_HR2_rS2(i-1)  = sum( C_nR_rS2(i:end) ) / sum(C_nR_rS2);
    
    obs_FAR2_rS1(i-1) = sum( I_nR_rS1(i:end) ) / sum(I_nR_rS1);
    obs_HR2_rS1(i-1)  = sum( C_nR_rS1(i:end) ) / sum(C_nR_rS1);
end


fit.d1        = stats.mean.d1;
fit.c1        = stats.mean.c1;
fit.t2ca_rS1  = stats.mean.cS1;
fit.t2ca_rS2  = stats.mean.cS2;

if  mcmc_params.dic
    fit.mcmc.dic = stats.dic;
end
fit.mcmc.Rhat = stats.Rhat;
fit.mcmc.samples = samples;
fit.mcmc.params = mcmc_params;

% Calculate fits based on either vanilla or response-conditional model
s = 1; % assume equal variance
switch mcmc_params.response_conditional
    
    case 0
        
        d1_samples = samples.d1(:);
        d1_samples(d1_samples == 0) = 0.0001;   % avoid divide-by-zero issue for samples of exactly zero
        fit.meta_d    = stats.mean.meta_d;
        fit.M_ratio = mean(samples.meta_d(:)./d1_samples);
        fit.M_diff    = mean(samples.meta_d(:) - d1_samples);
        
        %% find estimated t2FAR and t2HR
        meta_d = stats.mean.meta_d;
        S1mu = -meta_d/2; S1sd = 1;
        S2mu =  meta_d/2; S2sd = S1sd/s;
        
        C_area_rS2 = 1-fncdf(fit.c1,S2mu,S2sd);
        I_area_rS2 = 1-fncdf(fit.c1,S1mu,S1sd);
        
        C_area_rS1 = fncdf(fit.c1,S1mu,S1sd);
        I_area_rS1 = fncdf(fit.c1,S2mu,S2sd);
        
        t2c1 = [fit.t2ca_rS1 fit.t2ca_rS2];
        
        for i=1:nRatings-1
            
            t2c1_lower = t2c1(nRatings-i);
            t2c1_upper = t2c1(nRatings-1+i);
            
            I_FAR_area_rS2 = 1-fncdf(t2c1_upper,S1mu,S1sd);
            C_HR_area_rS2  = 1-fncdf(t2c1_upper,S2mu,S2sd);
            
            I_FAR_area_rS1 = fncdf(t2c1_lower,S2mu,S2sd);
            C_HR_area_rS1  = fncdf(t2c1_lower,S1mu,S1sd);
            
            
            est_FAR2_rS2(i) = I_FAR_area_rS2 / I_area_rS2;
            est_HR2_rS2(i)  = C_HR_area_rS2 / C_area_rS2;
            
            est_FAR2_rS1(i) = I_FAR_area_rS1 / I_area_rS1;
            est_HR2_rS1(i)  = C_HR_area_rS1 / C_area_rS1;
            
        end
        
    case 1
        
        d1_samples = samples.d1(:);
        d1_samples(d1_samples == 0) = 0.0001;   % avoid divide-by-zero issue for samples of exactly zero
        fit.meta_d_rS1    = stats.mean.meta_d_rS1;
        fit.meta_d_rS2    = stats.mean.meta_d_rS2;
        fit.M_ratio_rS1 = mean(samples.meta_d_rS1(:)./d1_samples);
        fit.M_ratio_rS2 = mean(samples.meta_d_rS2(:)./d1_samples);
        fit.M_diff_rS1 = mean(samples.meta_d_rS1(:) - d1_samples);
        fit.M_diff_rS2 = mean(samples.meta_d_rS2(:) - d1_samples);
        
        %% find estimated t2FAR and t2HR
        S1mu_rS1 = -stats.mean.meta_d_rS1/2; S1sd = 1;
        S2mu_rS1 =  stats.mean.meta_d_rS1/2; S2sd = S1sd/s;
        S1mu_rS2 = -stats.mean.meta_d_rS2/2;
        S2mu_rS2 =  stats.mean.meta_d_rS2/2;
        
        C_area_rS2 = 1-fncdf(fit.c1,S2mu_rS2,S2sd);
        I_area_rS2 = 1-fncdf(fit.c1,S1mu_rS2,S1sd);
        
        C_area_rS1 = fncdf(fit.c1,S1mu_rS1,S1sd);
        I_area_rS1 = fncdf(fit.c1,S2mu_rS1,S2sd);
        
        t2c1 = [fit.t2ca_rS1 fit.t2ca_rS2];
        
        for i=1:nRatings-1
            
            t2c1_lower = t2c1(nRatings-i);
            t2c1_upper = t2c1(nRatings-1+i);
            
            I_FAR_area_rS2 = 1-fncdf(t2c1_upper,S1mu_rS2,S1sd);
            C_HR_area_rS2  = 1-fncdf(t2c1_upper,S2mu_rS2,S2sd);
            
            I_FAR_area_rS1 = fncdf(t2c1_lower,S2mu_rS1,S2sd);
            C_HR_area_rS1  = fncdf(t2c1_lower,S1mu_rS1,S1sd);
            
            
            est_FAR2_rS2(i) = I_FAR_area_rS2 / I_area_rS2;
            est_HR2_rS2(i)  = C_HR_area_rS2 / C_area_rS2;
            
            est_FAR2_rS1(i) = I_FAR_area_rS1 / I_area_rS1;
            est_HR2_rS1(i)  = C_HR_area_rS1 / C_area_rS1;
            
        end
        
end
fit.est_HR2_rS1  = est_HR2_rS1;
fit.obs_HR2_rS1  = obs_HR2_rS1;

fit.est_FAR2_rS1 = est_FAR2_rS1;
fit.obs_FAR2_rS1 = obs_FAR2_rS1;

fit.est_HR2_rS2  = est_HR2_rS2;
fit.obs_HR2_rS2  = obs_HR2_rS2;

fit.est_FAR2_rS2 = est_FAR2_rS2;
fit.obs_FAR2_rS2 = obs_FAR2_rS2;

cd(cwd);
