# Supplementary material for: Response-Related Signals Increase Confidence But Not Metacognitive Performance
Source: eNeuro. 2020 May 20;7(3):ENEURO.0326-19.2020. doi: 10.1523/ENEURO.0326-19.2020 (PMC7240286; doi:10.1523/ENEURO.0326-19.2020)
Supplement: Extended Data — Supplementary Experimental codes, raw data, analysis, and simulation files. Download Extended Data, ZIP file. [file enu-eN-NWR-0326-19-s01.zip › filevich_metareport_revised/protocol/functions/calculateProbesSeen.m]

function DATA = calculateProbesSeen(b, DATA)

global cfg


timeDiff_ReportTrials   = [];
timeDiff_NoReportTrials = [];
discrimCorrect_ReportTrials    = [];
discrimCorrect_NoReportTrials  = [];

for t = 1:cfg.ntrials
    nrProbesPresented(t) = length(DATA.trialDef.attentionProbe.ShownID{b,t});
    
    %don't bother if no response was presented. 
    if isfield(DATA.continuousReport(b,t), 'attentionProbe') && isfield(DATA.continuousReport(b,t).attentionProbe, 'SeenTime')
        %Check the timing (basically, detection)
        timesPresented = DATA.trialDef.attentionProbe.poissonTimes{b,t};
        timesSeen = DATA.continuousReport(b,t).attentionProbe.SeenTime;
        
        for shownProbe = 1:length(timesPresented)
            firstAfterShown = find(timesSeen - timesPresented(shownProbe) > 0);
            if ~isempty(firstAfterShown)
                if DATA.trialDef.reportTrial(b,t)
                    timeDiff_ReportTrials = [timeDiff_ReportTrials, timesSeen(firstAfterShown(1))]; %and record the first response only
                else
                    timeDiff_NoReportTrials = [timeDiff_NoReportTrials, timesSeen(firstAfterShown(1))];
                end
            end
        end
        
        %Check discrimination
        for shownProbe = 1:(min(length(timesPresented), length(timesSeen)))
            if DATA.trialDef.reportTrial(b,t)
                discrimCorrect_ReportTrials = [discrimCorrect_ReportTrials, ...
                    DATA.continuousReport(b,t).attentionProbe.SeenID(shownProbe) == DATA.trialDef.attentionProbe.ShownID{b,t}(shownProbe)];
            else
                discrimCorrect_NoReportTrials = [discrimCorrect_NoReportTrials, ...
                    DATA.continuousReport(b,t).attentionProbe.SeenID(shownProbe) == DATA.trialDef.attentionProbe.ShownID{b,t}(shownProbe)];
            end
        end
    else
        DATA.continuousReport(b,t).attentionProbe.SeenID = NaN;
    end
end

DATA.probePerformance(b).nrProbesPresented      = sum(nrProbesPresented);
DATA.probePerformance(b).nrProbesDetected       = length(timeDiff_ReportTrials) + length(timeDiff_NoReportTrials);
DATA.probePerformance(b).discrim_ReportTrials   = discrimCorrect_ReportTrials;
DATA.probePerformance(b).discrim_NoReportTrials = discrimCorrect_NoReportTrials;
