# Supplementary material for: Response-Related Signals Increase Confidence But Not Metacognitive Performance
Source: eNeuro. 2020 May 20;7(3):ENEURO.0326-19.2020. doi: 10.1523/ENEURO.0326-19.2020 (PMC7240286; doi:10.1523/ENEURO.0326-19.2020)
Supplement: Extended Data — Supplementary Experimental codes, raw data, analysis, and simulation files. Download Extended Data, ZIP file. [file enu-eN-NWR-0326-19-s01.zip › filevich_metareport_revised/protocol/functions/store_keypresses.m]

function DATA = store_keypresses(b,t,DATA,pressedKey,firstPress,firstRelease,pressedKey2,firstPress2,firstRelease2)

if pressedKey
    pressedCodes = find(firstPress);
    DATA.queue(b,t).one.keyIDpress = pressedCodes;
    for pressEvent = 1:size(pressedCodes,2)
        DATA.queue(b,t).one.keyPressTime(pressEvent) = firstPress(pressedCodes(pressEvent)) - DATA.continuousReport(b,t).endOfStimulus;
        if DATA.trialDef.type1questionTrial(b,t)
            DATA.queue(b,t).one.keyPressTime_toQuestionTime(pressEvent) = firstPress(pressedCodes(pressEvent)) - DATA.type1Question(b,t).presentationTime;
        end
    end
end
if any(firstRelease)
    releasedCodes = find(firstRelease);
    for releaseEvent = 1:size(releasedCodes,2)
        DATA.queue(b,t).one.keyIDrelease = releasedCodes;
        DATA.queue(b,t).one.keyReleaseTime(releaseEvent) = firstRelease(releasedCodes(releaseEvent)) - DATA.continuousReport(b,t).endOfStimulus;
        if DATA.trialDef.type1questionTrial(b,t)
            DATA.queue(b,t).one.keyReleaseTime_toQuestionTime(releaseEvent) = firstRelease(releasedCodes(releaseEvent)) - DATA.type1Question(b,t).presentationTime;
        end
    end
end

if pressedKey2
    pressedCodes = find(firstPress2);
    DATA.queue(b,t).two.keyIDpress = pressedCodes;
    for pressEvent = 1:size(pressedCodes,2)
        DATA.queue(b,t).two.keyPressTime(pressEvent) = firstPress2(pressedCodes(pressEvent)) - DATA.continuousReport(b,t).endOfStimulus;
    end
end
if any(firstRelease2)
    releasedCodes = find(firstRelease2);
    for releaseEvent = 1:size(releasedCodes,2)
        DATA.queue(b,t).two.keyIDrelease = releasedCodes;
        DATA.queue(b,t).two.keyReleaseTime(releaseEvent) = firstRelease2(releasedCodes(releaseEvent)) - DATA.continuousReport(b,t).endOfStimulus;
    end
end
        
        
end
