# Supplementary material for: Response-Related Signals Increase Confidence But Not Metacognitive Performance
Source: eNeuro. 2020 May 20;7(3):ENEURO.0326-19.2020. doi: 10.1523/ENEURO.0326-19.2020 (PMC7240286; doi:10.1523/ENEURO.0326-19.2020)
Supplement: Extended Data — Supplementary Experimental codes, raw data, analysis, and simulation files. Download Extended Data, ZIP file. [file enu-eN-NWR-0326-19-s01.zip › filevich_metareport_revised/protocol/functions/getReplayLikeTiming.m]

function DATA = getReplayLikeTiming(DATA,b,t)

global cfg

cfg.jitterFactor = 1/4;
%staircasedDuration = .1; %TODO update once you have staircase

if DATA.trialDef.reportTrial(b,t)
    staircasedDuration = cfg.staircaseCR.Signal;
else
    staircasedDuration = cfg.staircaseNoCR.Signal;
end
DATA.continuousReport(b,t).durationDifference = staircasedDuration;

if DATA.continuousReport(b,t).replay.longPercept
    %long is red
    DATA.continuousReport(b,t).replay.redDuration   = cfg.trialDuration/2 + staircasedDuration;
    DATA.continuousReport(b,t).replay.greenDuration = cfg.trialDuration/2 - staircasedDuration;
else
    %long is green
    DATA.continuousReport(b,t).replay.redDuration   = cfg.trialDuration/2 - staircasedDuration;
    DATA.continuousReport(b,t).replay.greenDuration = cfg.trialDuration/2 + staircasedDuration;
end

onlyOneCut = 0;
% Jitter for each colour
% Red
cuttingTimes = DATA.continuousReport(b,t).replay.redDuration/(DATA.continuousReport(b,t).replay.nPercepts);
cuttingTimes = (1:DATA.continuousReport(b,t).replay.nPercepts-1) * cuttingTimes;
if size(cuttingTimes,2)==1, onlyOneCut = 1; end
cuttingTimes = jitter(cuttingTimes, cfg.jitterFactor, 1, 2*onlyOneCut, [], DATA.continuousReport(b,t).replay.redDuration); %1 stands for normally distributed noise

% Repeat if it goes over allowed values
while any(cuttingTimes > DATA.continuousReport(b,t).replay.redDuration) || any(cuttingTimes<0)
    cuttingTimes = jitter(cuttingTimes, cfg.jitterFactor, 1, 2*onlyOneCut, [], DATA.continuousReport(b,t).replay.redDuration);
end
DATA.continuousReport(b,t).replay.cuttingTimesRed = cuttingTimes;

% Green
cuttingTimes = DATA.continuousReport(b,t).replay.greenDuration/(DATA.continuousReport(b,t).replay.nPercepts);
cuttingTimes = (1:DATA.continuousReport(b,t).replay.nPercepts-1) * cuttingTimes;
if size(cuttingTimes,2)==1, onlyOneCut = 1; end
cuttingTimes = jitter(cuttingTimes, cfg.jitterFactor, 1, 2*onlyOneCut, [], DATA.continuousReport(b,t).replay.greenDuration);
while any(cuttingTimes > DATA.continuousReport(b,t).replay.greenDuration) || any(cuttingTimes<0)
    cuttingTimes = jitter(cuttingTimes, cfg.jitterFactor, 1, 2*onlyOneCut, [], DATA.continuousReport(b,t).replay.greenDuration);
end
DATA.continuousReport(b,t).replay.cuttingTimesGreen = cuttingTimes;

DATA.continuousReport(b,t).replay.durationsGreen = diff([0, DATA.continuousReport(b,t).replay.cuttingTimesGreen, DATA.continuousReport(b,t).replay.greenDuration]);
DATA.continuousReport(b,t).replay.durationsRed   = diff([0, DATA.continuousReport(b,t).replay.cuttingTimesRed,   DATA.continuousReport(b,t).replay.redDuration]);

DATA.continuousReport(b,t).replay.colourStart = round(rand); %if 1: red. if 0: green
if DATA.continuousReport(b,t).replay.colourStart
    durationsBoth              = [DATA.continuousReport(b,t).replay.durationsRed; DATA.continuousReport(b,t).replay.durationsGreen];
    durationsBoth              = durationsBoth(:)';
    DATA.continuousReport(b,t).replay.cuttingTimesBoth = cumsum(durationsBoth);
    DATA.continuousReport(b,t).replay.colourShown = repmat(['R','G'],1, DATA.continuousReport(b,t).replay.nPercepts);
else
    durationsBoth              = [DATA.continuousReport(b,t).replay.durationsGreen; DATA.continuousReport(b,t).replay.durationsRed];
    durationsBoth              = durationsBoth(:)';
    DATA.continuousReport(b,t).replay.cuttingTimesBoth = cumsum(durationsBoth);
    DATA.continuousReport(b,t).replay.colourShown = repmat(['G','R'],1, DATA.continuousReport(b,t).replay.nPercepts);
end

end


% % This is an attempt with the Stimuli emulating gamma distributions
% % config reply-like durations if rivalryStimuli == 0
% % This is scientifically correct, because it's a good replay. But might be
% % inconvenient because the total duration of each stimulus might be quite
% % similar. So We actually want to staircase this.
% if ~cfg.rivalryStimuli
%     cfg.replayLike.shapeParam = 9;
%     cfg.replayLike.scaleParam = .5;
%     for b = 1:cfg.nblocks
%         DATA.continuousReport.replayLikeTimes{b} = gamrnd(cfg.replayLike.shapeParam, cfg.replayLike.scaleParam, [cfg.ntrials cfg.trialDuration]);
%         %inelegant check. doesn't matter
%         while any(sum(DATA.continuousReport.replayLikeTimes{b},2) < cfg.trialDuration)
%             DATA.continuousReport.replayLikeTimes{b} = gamrnd(cfg.replayLike.shapeParam, cfg.replayLike.scaleParam, [cfg.ntrials cfg.trialDuration]);
%         end
%     end
% end
