# Supplementary material for: Response-Related Signals Increase Confidence But Not Metacognitive Performance
Source: eNeuro. 2020 May 20;7(3):ENEURO.0326-19.2020. doi: 10.1523/ENEURO.0326-19.2020 (PMC7240286; doi:10.1523/ENEURO.0326-19.2020)
Supplement: Extended Data — Supplementary Experimental codes, raw data, analysis, and simulation files. Download Extended Data, ZIP file. [file enu-eN-NWR-0326-19-s01.zip › filevich_metareport_revised/protocol/functions/secs2hms.m]

%SECS2HMS - converts a time in seconds to a string giving the time in hours, minutes and second
%Usage TIMESTRING = SECS2HMS(TIME)]);
%Example 1: >> secs2hms(7261)
%>> ans = 2 hours, 1 min, 1.0 sec
%Example 2: >> tic; pause(61); disp(['program took ' secs2hms(toc)]);
%>> program took 1 min, 1.0 secs

function time_string=secs2hms(time_in_secs)
    time_string='';
    nhours = 0;
    nmins = 0;
    if time_in_secs >= 3600
        nhours = floor(time_in_secs/3600);
        if nhours > 1
            hour_string = ' hours, ';
        else
            hour_string = ' hour, ';
        end
        time_string = [num2str(nhours) hour_string];
    end
    if time_in_secs >= 60
        nmins = floor((time_in_secs - 3600*nhours)/60);
        if nmins > 1
            minute_string = ' mins, ';
        else
            minute_string = ' min, ';
        end
        time_string = [time_string num2str(nmins) minute_string];
    end
    nsecs = time_in_secs - 3600*nhours - 60*nmins;
    time_string = [time_string sprintf('%2.1f', nsecs) ' secs'];
end
