# Supplementary material for: Response-Related Signals Increase Confidence But Not Metacognitive Performance
Source: eNeuro. 2020 May 20;7(3):ENEURO.0326-19.2020. doi: 10.1523/ENEURO.0326-19.2020 (PMC7240286; doi:10.1523/ENEURO.0326-19.2020)
Supplement: Extended Data — Supplementary Experimental codes, raw data, analysis, and simulation files. Download Extended Data, ZIP file. [file enu-eN-NWR-0326-19-s01.zip › filevich_metareport_revised/protocol/functions/collectContinuousReport.m]

function [DATA, report] = collectContinuousReport(DATA, b, t, rivalryStimOnset, report)

global cfg;
global dev;

%Record keys pressed by quering the queue. This records only the first
%instance of each keyID, but it's safe to assume that a single key will
%be pressed only once within an iteration of this loop
[pressedKey, firstPress, firstRelease] = PsychHID('KbQueueCheck', dev.inputRivalryIndex);

%% Collect continuous report on rivalry 
if strcmp(cfg.inputRivalry, 'keyboard') || strcmp(cfg.inputRivalry, 'gamepad')
    if pressedKey
        pressedCodes = find(firstPress);
        for pressEvent = 1:size(pressedCodes,2)
            DATA.continuousReport(b,t).keyIDpress(report.keypressIndex + pressEvent)   = pressedCodes(pressEvent);
            DATA.continuousReport(b,t).keyPressTime(report.keypressIndex + pressEvent) = firstPress(pressedCodes(pressEvent)) - rivalryStimOnset;
        end
        %update
        report.keypressIndex = report.keypressIndex + pressEvent;
    end
    if any(firstRelease)
        releasedCodes = find(firstRelease);
        for releaseEvent = 1:size(releasedCodes,2)
            DATA.continuousReport(b,t).keyIDrelease(report.keyreleaseIndex  + releaseEvent)   = releasedCodes(releaseEvent);
            DATA.continuousReport(b,t).keyReleaseTime(report.keyreleaseIndex  + releaseEvent) = firstRelease(releasedCodes(releaseEvent)) - rivalryStimOnset;
        end
        %update
        report.keyreleaseIndex = report.keyreleaseIndex + releaseEvent;
    end
end

end
