# Supplementary material for: Response-Related Signals Increase Confidence But Not Metacognitive Performance
Source: eNeuro. 2020 May 20;7(3):ENEURO.0326-19.2020. doi: 10.1523/ENEURO.0326-19.2020 (PMC7240286; doi:10.1523/ENEURO.0326-19.2020)
Supplement: Extended Data — Supplementary Experimental codes, raw data, analysis, and simulation files. Download Extended Data, ZIP file. [file enu-eN-NWR-0326-19-s01.zip › filevich_metareport_revised/protocol/functions/findColorValues.m]

function dev = findColorValues(dev)

% Find the color values which correspond to white and black: Usually
% black is always 0 and white 255, but this rule is not true if one of
% the high precision framebuffer modes is enabled via the
% PsychImaging() commmand, so we query the true values via the
% functions WhiteIndex and BlackIndex:
white = WhiteIndex(dev.screenNumber);
black = BlackIndex(dev.screenNumber);

% Round gray to integral number, to avoid roundoff artifacts with some
% graphics cards:
gray = round((white+black)/2);

% This makes sure that on floating point framebuffers we still get a
% well defined gray. It isn't strictly neccessary in this demo:
if gray == white
    gray = white / 2;
end

% Contrast 'inc'rement range for given white and gray values:
inc = white - gray;

dev.gray  = gray;
dev.grey  = gray; %happens all the time
dev.white = white;
dev.black = black;
dev.inc   = inc;

return
