# Supplementary material for: Response-Related Signals Increase Confidence But Not Metacognitive Performance
Source: eNeuro. 2020 May 20;7(3):ENEURO.0326-19.2020. doi: 10.1523/ENEURO.0326-19.2020 (PMC7240286; doi:10.1523/ENEURO.0326-19.2020)
Supplement: Extended Data — Supplementary Experimental codes, raw data, analysis, and simulation files. Download Extended Data, ZIP file. [file enu-eN-NWR-0326-19-s01.zip › filevich_metareport_revised/protocol/functions/perceptTimeline.m]

function perceptVector = perceptTimeline(b, t, timeStep, redCode, greenCode, DATA, cfg)

if ~isempty(DATA.continuousReport(b,t).keyIDpress)
    presses  = ones(1,length(DATA.continuousReport(b,t).keyPressTime));

    if ~isnan(DATA.continuousReport(b,t).keyIDrelease)
        releases = -1 * ones(1,length(DATA.continuousReport(b,t).keyReleaseTime));
    else
        releases = [];
    end
    allEvents = [presses, releases];
    allIDs    = [DATA.continuousReport(b,t).keyIDpress, DATA.continuousReport(b,t).keyIDrelease];
    [sortedEventTime, sortOrder] = sort([DATA.continuousReport(b,t).keyPressTime, DATA.continuousReport(b,t).keyReleaseTime]);
    sortedEventType = allEvents(sortOrder);
    sortedEventID   = allIDs(sortOrder);
    
    timeVector = 0 : timeStep : (cfg.trialDuration-timeStep);
    perceptVector = zeros(1,length(timeVector));                %initialize as 0s
    
    %And then crawl the event series and update the timeVector by adding
    %and subtracting from all subsequent events
    for event = 1:length(sortedEventType)
        if sortedEventID(event) == cfg.rivalryResponseKeyRed && sortedEventType(event) == 1 %red keypress
            perceptVector(timeVector >= sortedEventTime(event)) = perceptVector(timeVector >= sortedEventTime(event))  + redCode;
        elseif sortedEventID(event) == cfg.rivalryResponseKeyRed && sortedEventType(event) == -1 %red keyrelease
            perceptVector(timeVector >= sortedEventTime(event)) = perceptVector(timeVector >= sortedEventTime(event))  - redCode;
        elseif sortedEventID(event) == cfg.rivalryResponseKeyGreen && sortedEventType(event) == 1 %green keypress
            perceptVector(timeVector >= sortedEventTime(event)) = perceptVector(timeVector >= sortedEventTime(event))  + greenCode;
        elseif sortedEventID(event) == cfg.rivalryResponseKeyGreen && sortedEventType(event) == -1 %green keyrelease
            perceptVector(timeVector >= sortedEventTime(event)) = perceptVector(timeVector >= sortedEventTime(event))  - greenCode;
        end
    end 
else
    perceptVector = [];
end

end
