# Supplementary material for: Response-Related Signals Increase Confidence But Not Metacognitive Performance
Source: eNeuro. 2020 May 20;7(3):ENEURO.0326-19.2020. doi: 10.1523/ENEURO.0326-19.2020 (PMC7240286; doi:10.1523/ENEURO.0326-19.2020)
Supplement: Extended Data — Supplementary Experimental codes, raw data, analysis, and simulation files. Download Extended Data, ZIP file. [file enu-eN-NWR-0326-19-s01.zip › filevich_metareport_revised/protocol/functions/reportTimelines.m]

function [shownStim, reportedStim] = reportTimelines(cfg, DATA)

timeStep_msec   = 0.01;
trialTimeVector = 0+timeStep_msec:timeStep_msec:cfg.trialDuration; %get a time vector in milliseconds
shownStim    = zeros(cfg.nblocks, cfg.ntrials, length(trialTimeVector));
reportedStim = zeros(cfg.nblocks, cfg.ntrials, length(trialTimeVector));
for b = 1:cfg.nblocks
    for t = 1:cfg.ntrials
        cuttingTimes = [0 DATA.continuousReport(b,t).replay.cuttingTimesBoth];
        %start this next loop at 2 because you just set the first element to 0
        for perceptChange = 2:length(cuttingTimes)
            perceptStart = cuttingTimes(perceptChange-1);
            perceptStop  = cuttingTimes(perceptChange);
            perceptID    = DATA.continuousReport(b,t).replay.colourShown(perceptChange-1);
            shownStim(b,t,trialTimeVector >= perceptStart & trialTimeVector < perceptStop) = perceptID;
        end

        rep = perceptTimeline(b, t, timeStep_msec, 1, -1, DATA, cfg); % red = 1, green = -1
        if ~isempty(rep)
            reportedStim(b,t,:) = rep;
        end
    end
end

shownStim(shownStim == double('G')) = -1;
shownStim(shownStim == double('R')) = 1;

end
