# Supplementary material for: Response-Related Signals Increase Confidence But Not Metacognitive Performance
Source: eNeuro. 2020 May 20;7(3):ENEURO.0326-19.2020. doi: 10.1523/ENEURO.0326-19.2020 (PMC7240286; doi:10.1523/ENEURO.0326-19.2020)
Supplement: Extended Data — Supplementary Experimental codes, raw data, analysis, and simulation files. Download Extended Data, ZIP file. [file enu-eN-NWR-0326-19-s01.zip › filevich_metareport_revised/protocol/functions/collectType1Response.m]

function DATA = collectType1Response(b, t, DATA)

global dev;
global cfg;

pressedKey = 0;
PsychHID('KbQueueStart', dev.inputRivalryIndex); 
if cfg.rivalryStimuli
    DrawFormattedText(dev.wnd, cfg.type1Question, DATA.centreRightAdjusted, 'center', dev.white);
else
    DrawFormattedText(dev.wnd, cfg.type1Question, 'center', 'center', dev.white);
end
DATA.type1Question(b,t).presentationTime = Screen('Flip', dev.wnd);

%Wait for response
while ~any(pressedKey)
    if strcmp(cfg.inputType1, 'keyboard') || strcmp(cfg.inputType1, 'gamepad')
        [pressedKey, firstPress] = PsychHID('KbQueueCheck', dev.inputRivalryIndex); 
        %RestrictKeysForKbCheck doesn't work with KbQueue. So you have to
        %eliminate unwanted keys by hand: 
        if ~ismember(find(firstPress), [cfg.type1ResponseKeyRed cfg.type1ResponseKeyGreen])
            pressedKey = 0;
        end
    elseif strcmp(cfg.inputType1, 'mouse')
        [~, ~, pressedKey] = GetMouse;
    end
end

%Identify response
if strcmp(cfg.inputType1, 'keyboard')
    response = find(firstPress);
    responseTime = firstPress(firstPress>0);
elseif strcmp(cfg.inputType1, 'mouse')
    response = find(pressedKey);
    responseTime = GetSecs;
elseif strcmp(cfg.inputType1, 'gamepad')
    response = find(pressedKey);
    responseTime = GetSecs;
end

PsychHID('KbQueueStop', dev.inputRivalryIndex); 
PsychHID('KbQueueFlush', dev.inputRivalryIndex); 
DATA.type1Question(b,t).responseKeyID = response;
DATA.type1Question(b,t).responseTime  = responseTime - DATA.type1Question(b,t).presentationTime;

end
