# Supplementary material for: Response-Related Signals Increase Confidence But Not Metacognitive Performance
Source: eNeuro. 2020 May 20;7(3):ENEURO.0326-19.2020. doi: 10.1523/ENEURO.0326-19.2020 (PMC7240286; doi:10.1523/ENEURO.0326-19.2020)
Supplement: Extended Data — Supplementary Experimental codes, raw data, analysis, and simulation files. Download Extended Data, ZIP file. [file enu-eN-NWR-0326-19-s01.zip › filevich_metareport_revised/protocol/functions/followingAccuracy.m]

function acc = followingAccuracy(DATA, cfg)

greenSecs = zeros(cfg.nblocks, cfg.ntrials);
redSecs = zeros(cfg.nblocks, cfg.ntrials);
for b = 1:cfg.nblocks
    for t = 1:cfg.ntrials
        if DATA.trialDef.reportTrial(b,t) && ~isempty(DATA.continuousReport(b,t).reportedDominance)
            greenSecs(b,t) = DATA.continuousReport(b,t).reportedDominance.greenSecs;
            redSecs(b,t) = DATA.continuousReport(b,t).reportedDominance.redSecs;
        end
    end
end


timeStep_msec   = 0.01;
trialTimeVector = 0+timeStep_msec:timeStep_msec:cfg.trialDuration; %get a time vector in milliseconds
shownStim    = zeros(cfg.nblocks, cfg.ntrials, length(trialTimeVector));
reportedStim = zeros(cfg.nblocks, cfg.ntrials, length(trialTimeVector));
for b = 1:cfg.nblocks
    for t = 1:cfg.ntrials
        cuttingTimes = [0 DATA.continuousReport(1).replay.cuttingTimesBoth];
        %start this next loop at 2 because you just set the first element to 0
        for perceptChange = 2:length(cuttingTimes)
            perceptStart = cuttingTimes(perceptChange-1);
            perceptStop  = cuttingTimes(perceptChange);
            perceptID    = DATA.continuousReport(b,t).replay.colourShown(perceptChange-1);
            shownStim(b,t,trialTimeVector >= perceptStart & trialTimeVector < perceptStop) = perceptID;
        end

        rep = perceptTimeline(b, t, timeStep_msec, cfg.rivalryResponseKeyRed, cfg.rivalryResponseKeyGreen, DATA, cfg);
        if ~isempty(rep)
            reportedStim(b,t,:) = rep;
        end
    end
end

shownStim(shownStim == double('G')) = cfg.rivalryResponseKeyGreen;
shownStim(shownStim == double('R')) = cfg.rivalryResponseKeyRed;

acc = zeros(cfg.nblocks, cfg.ntrials);
for b = 1:cfg.nblocks
    for t = 1:cfg.ntrials
        if DATA.trialDef.reportTrial(b,t)
            acc(b,t) = acc(b,t) + sum(shownStim(b,t,:)==reportedStim(b,t,:))/length(trialTimeVector);
        else
            acc(b,t) = NaN;
        end
    end
end

end
