# Supplementary material for: Response-Related Signals Increase Confidence But Not Metacognitive Performance
Source: eNeuro. 2020 May 20;7(3):ENEURO.0326-19.2020. doi: 10.1523/ENEURO.0326-19.2020 (PMC7240286; doi:10.1523/ENEURO.0326-19.2020)
Supplement: Extended Data — Supplementary Experimental codes, raw data, analysis, and simulation files. Download Extended Data, ZIP file. [file enu-eN-NWR-0326-19-s01.zip › filevich_metareport_revised/protocol/functions/gotoNextTrial.m]

function gotoNextTrial(b,t)

global dev;
global cfg;
global DATA;

% figure out what's going on - too much but we might want to change
if t < cfg.ntrials
    continueKey = cfg.startKey;
elseif t == cfg.ntrials && b < cfg.nblocks
    continueKey = cfg.nextBlockKey;
elseif t == cfg.ntrials && b == cfg.nblocks
    continueKey = cfg.nextBlockKey;
end

if strcmp(cfg.allInputs, 'keyboard')
    continueKeyName = KbName(continueKey);
elseif strcmp(cfg.allInputs, 'gamepad')
    continueKeyName = dev.gamepadButtonNames{continueKey};
end
    
if t < cfg.ntrials
    continueMessage = ['Press ' continueKeyName ' to start next trial'];
elseif t == cfg.ntrials && b < cfg.nblocks && ~cfg.doStaircase
    continueMessage = ['Block ' num2str(b) '/' num2str(cfg.nblocks) ' is over! Take a break\n\n' ...
                       'Press ' continueKeyName ' to continue'];
elseif t == cfg.ntrials && b == cfg.nblocks && ~cfg.doStaircase
    continueMessage = ['Experiment is over!\n\n' ...
                       'Press ' continueKeyName ' to finish'];
elseif t == cfg.ntrials && cfg.doStaircase
    continueMessage = ['Staircase is over!!\n\n' ...
                       'Check and continue with experiment'];
end

if cfg.rivalryStimuli
    DrawFormattedText(dev.wnd, continueMessage, DATA.centreRightAdjusted, 'center', dev.white);
else
    DrawFormattedText(dev.wnd, continueMessage, 'center', 'center', dev.white);
end
Screen('Flip', dev.wnd);

PsychHID('KbQueueStart', dev.inputRivalryIndex);
pressedKey = 0;
while ~pressedKey
    [pressedKey, firstPress] = PsychHID('KbQueueCheck', dev.inputRivalryIndex);
    if ~ismember(find(firstPress), continueKey)
        pressedKey = 0;
    end
end
PsychHID('KbQueueStop', dev.inputRivalryIndex);
PsychHID('KbQueueFlush', dev.inputRivalryIndex);

end
