# Supplementary material for: Response-Related Signals Increase Confidence But Not Metacognitive Performance
Source: eNeuro. 2020 May 20;7(3):ENEURO.0326-19.2020. doi: 10.1523/ENEURO.0326-19.2020 (PMC7240286; doi:10.1523/ENEURO.0326-19.2020)
Supplement: Extended Data — Supplementary Experimental codes, raw data, analysis, and simulation files. Download Extended Data, ZIP file. [file enu-eN-NWR-0326-19-s01.zip › filevich_metareport_revised/protocol/functions/SetupStaircase.m]

function Staircase = SetupStaircase(Condts, Signal, SigRng, UpDown)
%Staircase = SetupStaircase(Condts, Signal, SigRng, UpDown)
%
% Sets up a staircase procedure.
%
% Parameters:
%   Condts :    Number of stimulus conditions/levels etc.
%   Signal :    Stimulus signal level at beginning.
%   SigRng :    1 x 2 vector with range of stimulus levels
%   UpDown :    1 x 2 vector containing the criterion number of trials.
%               for going up and down, respectively.
%
% Returns a structure containing:
%     UpDown = Same as input argument 
%     Accuracy = Staircase converges on this accuracy (2AFC design)
%     Correct = Counter of correct trials per condition
%     Incorrect = Counter of incorrect trials per condition
%     Previous = Was previous step up(+) or down(-) per condition?
%     Reversals = Counter of reversals per condition
%     Signal = Stimulus level per condition
%     Range = Range of stimulus range
%

Staircase           = struct;

Staircase.UpDown    = UpDown;
Up                  = UpDown(1);
Down                = UpDown(2);
Staircase.Accuracy  = 0.5 ^(Down/Up);

Staircase.Correct   = zeros(1,Condts);
Staircase.Incorrect = zeros(1,Condts);
Staircase.Previous  = ones(1,Condts);
Staircase.Reversals = zeros(1,Condts);

Staircase.Signal    = ones(1,Condts) * Signal; 
Staircase.Range     = SigRng;
