# Supplementary material for: Response-Related Signals Increase Confidence But Not Metacognitive Performance
Source: eNeuro. 2020 May 20;7(3):ENEURO.0326-19.2020. doi: 10.1523/ENEURO.0326-19.2020 (PMC7240286; doi:10.1523/ENEURO.0326-19.2020)
Supplement: Extended Data — Supplementary Experimental codes, raw data, analysis, and simulation files. Download Extended Data, ZIP file. [file enu-eN-NWR-0326-19-s01.zip › filevich_metareport_revised/protocol/functions/calculateDominantPercept.m]

function DATA = calculateDominantPercept(b,t,DATA)

global cfg;

redCode = 3;    %get prime numbers, but anything would be fine really 
greenCode = 7; 

timeStep = .01;

perceptVector = perceptTimeline(b, t, timeStep, redCode, greenCode, DATA, cfg);

if ~isempty(perceptVector)
    timeRedOnly   = timeStep * sum(perceptVector == redCode);
    timeGreenOnly = timeStep * sum(perceptVector == greenCode);
    timeNone      = timeStep * sum(perceptVector == 0);
    timeBoth      = timeStep * sum(perceptVector == (redCode + greenCode));
        
    DATA.continuousReport(b,t).reportedDominance.greenSecs = timeGreenOnly;
    DATA.continuousReport(b,t).reportedDominance.redSecs   = timeRedOnly;
    DATA.continuousReport(b,t).reportedDominance.bothSecs  = timeBoth;
    DATA.continuousReport(b,t).reportedDominance.noneSecs  = timeNone;
else
    DATA.continuousReport(b,t).reportedDominance = [];
end
end
