# Supplementary material for: Response-Related Signals Increase Confidence But Not Metacognitive Performance
Source: eNeuro. 2020 May 20;7(3):ENEURO.0326-19.2020. doi: 10.1523/ENEURO.0326-19.2020 (PMC7240286; doi:10.1523/ENEURO.0326-19.2020)
Supplement: Extended Data — Supplementary Experimental codes, raw data, analysis, and simulation files. Download Extended Data, ZIP file. [file enu-eN-NWR-0326-19-s01.zip › filevich_metareport_revised/protocol/functions/setKeys4Responses.m]

function [cfg, dev, allDevs] = setKeys4Responses(cfg, dev)

allDevs = PsychHID('Devices');

if strcmp(cfg.allInputs, 'gamepad')
    cfg.inputRivalry = 'gamepad';
    cfg.inputType1   = 'gamepad';
    cfg.inputVAS     = 'gamepad';
    dev.gamepadIndex = Gamepad('GetNumGamepads');       %will be 0 if not connected
    
elseif strcmp(cfg.allInputs, 'keyboard')
    cfg.inputRivalry = 'keyboard';
    cfg.inputType1   = 'keyboard';
    cfg.inputVAS     = 'keyboard'; %'mouse';
    KbName('UnifyKeyNames')
end

dev.gamepadButtonNames = {'X', 'A', 'B', 'Y', 'LB', 'RB', 'LT', 'RT', 'Back', 'Start', 'LeftThumbstickDown', 'RightThumbstickDown'};
dev.axesNames = {'left', 'left', 'right', 'right'};

dev.gamepadYmax     = 32767;
dev.gamepadYmin     = -32768;
dev.gamepadYnegZero = -129;
dev.gamepadYposZero = 128;

%% Rivalry (continuous report)
if strcmp(cfg.inputRivalry, 'keyboard')
    
    %% Config continuous report and Type 1 question
    dev.inputRivalryIndex = structfind(allDevs, 'usageName', 'Keyboard');
    
    switch cfg.color2EyeMap
        case 1
            cfg.rivalryResponseKeyRed   = KbName('RightArrow'); %KbName('L');
            cfg.rivalryResponseKeyGreen = KbName('LeftArrow');  %KbName('K');
        case 2
            cfg.rivalryResponseKeyRed   = KbName('LeftArrow');  %KbName('K');
            cfg.rivalryResponseKeyGreen = KbName('RightArrow'); %KbName('L');
    end
    cfg.type1ResponseKeyRed     = cfg.rivalryResponseKeyRed;
    cfg.type1ResponseKeyGreen   = cfg.rivalryResponseKeyGreen;
    
    cfg.startKey           = KbName('space');
    cfg.nextBlockKey       = KbName('b');
    
    %% Phrase the questions
    if cfg.rivalryStimuli
        cfg.type1Question   = ['Which percept dominated?\n\n Green(' ...
            KbName(cfg.type1ResponseKeyGreen) ') or Red (' ...
            KbName(cfg.type1ResponseKeyRed) ')'];
    else
        cfg.type1Question   = ['Which colour was presented longer?\n\n Green(' ...
            KbName(cfg.type1ResponseKeyGreen) ') or Red(' ...
            KbName(cfg.type1ResponseKeyRed) ')'];
    end
    cfg.expInstructions = ['Press ' KbName(cfg.startKey) ' to start experiment.' ...
        '\n\nFilled circles mean continuous report with ' upper(KbName(cfg.type1ResponseKeyGreen)) ' (Green) or ' upper(KbName(cfg.type1ResponseKeyRed)) ' (Red).' ...
        '\n\nEmpty circles mean no report.'];
    %But overwrite if necessary
    if cfg.doStaircase && cfg.rivalryStimuli
        cfg.expInstructions = ['Press ' KbName(cfg.startKey) ' to start experiment.' ...
            '\n\nReport the dominant percept with ' upper(KbName(cfg.type1ResponseKeyGreen)) '(Green)' ...
            ' or ' upper(KbName(cfg.type1ResponseKeyRed)) ' (Red).'];
    end
    cfg.expInstructions_startOnly = ['Press ' KbName(cfg.startKey) ' to start experiment.'];
    
    
elseif strcmp(cfg.inputRivalry, 'gamepad')
    
    %% Continuous report
    dev.inputRivalryIndex = structfind(allDevs, 'usageName', 'Joystick');
    
    cfg.rivalryResponseKeyRed   = 3;        %red button (B)
    cfg.rivalryResponseKeyGreen = 2;        %green button (A)
    cfg.type1ResponseKeyRed     = cfg.rivalryResponseKeyRed;
    cfg.type1ResponseKeyGreen   = cfg.rivalryResponseKeyGreen;
    
    cfg.startKey                = 7;             %Left hand, LT button (back of controller)
       
    %% Phrase the questions
    if cfg.rivalryStimuli
        cfg.type1Question   = ['Which percept dominated?\n\n Green (' ...
            dev.gamepadButtonNames{cfg.type1ResponseKeyGreen} ...
            ') or Red (' dev.gamepadButtonNames{cfg.type1ResponseKeyRed} ')'];
    else
        cfg.type1Question   = ['Which color was presented longer?\n\n Green (' ...
            dev.gamepadButtonNames{cfg.type1ResponseKeyGreen} ...
            ') or Red (' dev.gamepadButtonNames{cfg.type1ResponseKeyRed} ')'];
    end
    cfg.expInstructions = ['Press ' dev.gamepadButtonNames{cfg.startKey} ' to start experiment.' ...
        '\n\nFilled circles mean continuous report with ' dev.gamepadButtonNames{cfg.type1ResponseKeyGreen} '(Green) or ' dev.gamepadButtonNames{cfg.type1ResponseKeyRed} ' (Red).' ...
        '\n\nEmpty circles mean no report.'];
    
    if cfg.doStaircase && cfg.rivalryStimuli
        cfg.expInstructions = ['Press ' dev.gamepadButtonNames{cfg.startKey} ' to start experiment.' ...
            '\n\nReport the dominant percept with ' dev.gamepadButtonNames{cfg.type1ResponseKeyGreen} ...
            ' or ' dev.gamepadButtonNames{cfg.type1ResponseKeyRed} '.'];
    end
    cfg.expInstructions_startOnly = ['Press ' dev.gamepadButtonNames{cfg.startKey} ' to start experiment.'];
    
end


%% VAS
if strcmp(cfg.inputVAS, 'mouse')
    [~, ~, mouseButtons] = GetMouse;
    cfg.confirmConfidenceKey = 1;        % Left mouse button
    cfg.skipKey              = 2:length(mouseButtons);  % Any other mouse button
elseif strcmp(cfg.inputVAS, 'gamepad')
    cfg.confirmConfidenceKey    = 12;    %right thumbstick down
    cfg.VASaxisIndex            = 4;
elseif strcmp(cfg.inputVAS, 'keyboard')
    cfg.upConfidenceKey         = KbName('UpArrow');
    cfg.downConfidenceKey       = KbName('DownArrow');
    cfg.confirmConfidenceKey    = KbName('RETURN');
    cfg.confirmConfidenceKey    = cfg.confirmConfidenceKey(1); 
    cfg.skipKey                 = KbName('ESCAPE');
end
