# Supplementary material for: Response-Related Signals Increase Confidence But Not Metacognitive Performance
Source: eNeuro. 2020 May 20;7(3):ENEURO.0326-19.2020. doi: 10.1523/ENEURO.0326-19.2020 (PMC7240286; doi:10.1523/ENEURO.0326-19.2020)
Supplement: Extended Data — Supplementary Experimental codes, raw data, analysis, and simulation files. Download Extended Data, ZIP file. [file enu-eN-NWR-0326-19-s01.zip › filevich_metareport_revised/protocol/functions/evaluateType1Response.m]

function DATA = evaluateType1Response(b, t, DATA)

global cfg;


if DATA.trialDef.type1questionTrial(b,t) && (~cfg.rivalryStimuli || ~isempty(DATA.continuousReport(b,t).keyIDpress))
    
    if cfg.rivalryStimuli
        %compare reported dominance to 2AFC, if both existed
        [~, dominantColour] = max([DATA.continuousReport(b,t).reportedDominance.greenSecs, DATA.continuousReport(b,t).reportedDominance.redSecs]);
    else
        %compare actual longer stimulus to 2AFC
        dominantColour = DATA.continuousReport(b,t).replay.longPercept + 1;
    end
        
    if dominantColour == 1  %Green
        DATA.continuousReport(b,t).dominantColour = 'g';
        if DATA.type1Question(b,t).responseKeyID == cfg.type1ResponseKeyGreen
            DATA.type1Question(b,t).correct = 1;
        elseif DATA.type1Question(b,t).responseKeyID == cfg.type1ResponseKeyRed
            DATA.type1Question(b,t).correct = 0;
        else
            DATA.type1Question(b,t).correct = NaN;
        end
    elseif dominantColour == 2  %Red
        DATA.continuousReport(b,t).dominantColour = 'r';
        if DATA.type1Question(b,t).responseKeyID == cfg.type1ResponseKeyGreen
            DATA.type1Question(b,t).correct = 0;
        elseif DATA.type1Question(b,t).responseKeyID == cfg.type1ResponseKeyRed
            DATA.type1Question(b,t).correct = 1;
        else
            DATA.type1Question(b,t).correct = NaN;
        end
    end
    
    if DATA.type1Question(b,t).responseKeyID == cfg.type1ResponseKeyGreen
        DATA.type1Question(b,t).dominantColour = 'g';
    elseif DATA.type1Question(b,t).responseKeyID == cfg.type1ResponseKeyRed
        DATA.type1Question(b,t).dominantColour = 'r';
    else
        DATA.type1Question(b,t).dominantColour = 'x';
    end
    
    
end
