# Supplementary material for: Response-Related Signals Increase Confidence But Not Metacognitive Performance
Source: eNeuro. 2020 May 20;7(3):ENEURO.0326-19.2020. doi: 10.1523/ENEURO.0326-19.2020 (PMC7240286; doi:10.1523/ENEURO.0326-19.2020)
Supplement: Extended Data — Supplementary Experimental codes, raw data, analysis, and simulation files. Download Extended Data, ZIP file. [file enu-eN-NWR-0326-19-s01.zip › filevich_metareport_revised/protocol/functions/StaircaseTrial.m]

function Staircase = StaircaseTrial(Condit, InStairs, IsCorrect)
%Staircase = StaircaseTrial(Condit, InStairs, IsCorrect)
%
% Updates the trial counters of Staircase for condition Condit.
%

Staircase = InStairs;

if IsCorrect
    Staircase.Correct(Condit) = Staircase.Correct(Condit) + 1;
else
    Staircase.Incorrect(Condit) = Staircase.Incorrect(Condit) + 1;
end
