# Supplementary material for: Response-Related Signals Increase Confidence But Not Metacognitive Performance
Source: eNeuro. 2020 May 20;7(3):ENEURO.0326-19.2020. doi: 10.1523/ENEURO.0326-19.2020 (PMC7240286; doi:10.1523/ENEURO.0326-19.2020)
Supplement: Extended Data — Supplementary Experimental codes, raw data, analysis, and simulation files. Download Extended Data, ZIP file. [file enu-eN-NWR-0326-19-s01.zip › filevich_metareport_revised/protocol/functions/analysis/type2roc.m]

function [auroc2, cum_FA2, cum_H2] = type2roc(correct, conf, Nratings)
% function auroc2 = type2roc(correct, conf, Nratings)
%
% Calculate area under type 2 ROC
% 
% correct - vector of 1 x ntrials, 0 for error, 1 for correct
% conf - vector of 1 x ntrials of confidence ratings taking values 1:Nratings
% Nratings - how many confidence levels available
 
i = Nratings+1;
for c = 1:Nratings
        H2(i-1) = length(find(conf == c & correct)) + 0.5;
        FA2(i-1) = length(find(conf == c & ~correct)) + 0.5;
        i = i-1;
end
 
H2 = H2./sum(H2);
FA2 = FA2./sum(FA2);
cum_H2 = [0 cumsum(H2)];
cum_FA2 = [0 cumsum(FA2)];
 
i=1;
for c = 1:Nratings
        k(i) = (cum_H2(c+1) - cum_FA2(c))^2 - (cum_H2(c) - cum_FA2(c+1))^2;
        i = i+1;
end
auroc2 = 0.5 + 0.25*sum(k);
